# Supplementary material for: Allelic Variation in Maize Malate Dehydrogenase 7 Shapes Promoter Methylation and Banded Leaf and Sheath Blight Resistance
Source: Adv Sci (Weinh). 2025 Nov 20;13(7):e11356. doi: 10.1002/advs.202511356 (PMC12866847; doi:10.1002/advs.202511356)
Supplement: Supplementary file 2 — Supporting Information [file ADVS-13-e11356-s001.xlsx]

## Sheet: Table S1
Table S1. List of the 302 varieties used in this study.
Serial number	Variaty name	Disease index(0-7)
Line 1	150	5
Line 2	177	4
Line 3	647	2
Line 4	812	5
Line 5	1462	3
Line 6	4019	3
Line 7	7381	3
Line 8	9642	2
Line 9	9782	5
Line 10	04K5686	4
Line 11	04K5702	4
Line 12	05W002	1
Line 13	07KS4	1
Line 14	18-599	1
Line 15	303WX	2
Line 16	3H-2	2
Line 17	835A	6
Line 18	835B	5
Line 19	A619	3
Line 20	B110	5
Line 21	B113	2
Line 22	B114	2
Line 23	B151	4
Line 24	B73	7
Line 25	BS16	4
Line 26	BY4839	3
Line 27	BY813	5
Line 28	BY815	3
Line 29	BY855	6
Line 30	CF3	6
Line 31	CHENG698	2
Line 32	CHUAN48-2	3
Line 33	CIMBL1	3
Line 34	CIMBL10	2
Line 35	CIMBL101	2
Line 36	CIMBL105	4
Line 37	CIMBL106	2
Line 38	CIMBL11	1
Line 39	CIMBL110	3
Line 40	CIMBL112	4
Line 41	CIMBL113	3
Line 42	CIMBL114	2
Line 43	CIMBL115	3
Line 44	CIMBL116	4
Line 45	CIMBL118	5
Line 46	CIMBL120	5
Line 47	CIMBL121	4
Line 48	CIMBL122	3
Line 49	CIMBL123	6
Line 50	CIMBL124	5
Line 51	CIMBL125	2
Line 52	CIMBL127	3
Line 53	CIMBL129	0
Line 54	CIMBL13	5
Line 55	CIMBL133	4
Line 56	CIMBL136	1
Line 57	CIMBL138	2
Line 58	CIMBL139	5
Line 59	CIMBL140	5
Line 60	CIMBL141	6
Line 61	CIMBL142	3
Line 62	CIMBL143	2
Line 63	CIMBL144	3
Line 64	CIMBL145	3
Line 65	CIMBL146	2
Line 66	CIMBL147	1
Line 67	CIMBL148	2
Line 68	CIMBL15	4
Line 69	CIMBL150	5
Line 70	CIMBL151	1
Line 71	CIMBL154	3
Line 72	CIMBL155	4
Line 73	CIMBL156	1
Line 74	CIMBL157	3
Line 75	CIMBL16	7
Line 76	CIMBL17	2
Line 77	CIMBL18	4
Line 78	CIMBL19	5
Line 79	CIMBL21	6
Line 80	CIMBL22	1
Line 81	CIMBL27	6
Line 82	CIMBL28	3
Line 83	CIMBL3	2
Line 84	CIMBL30	3
Line 85	CIMBL32	2
Line 86	CIMBL34	2
Line 87	CIMBL39	5
Line 88	CIMBL4	1
Line 89	CIMBL40	1
Line 90	CIMBL42	1
Line 91	CIMBL43	1
Line 92	CIMBL44	2
Line 93	CIMBL45	5
Line 94	CIMBL48	4
Line 95	CIMBL5	4
Line 96	CIMBL50	5
Line 97	CIMBL52	1
Line 98	CIMBL53	2
Line 99	CIMBL54	2
Line 100	CIMBL56	5
Line 101	CIMBL57	1
Line 102	CIMBL59	2
Line 103	CIMBL60	5
Line 104	CIMBL61	4
Line 105	CIMBL66	1
Line 106	CIMBL67	3
Line 107	CIMBL68	3
Line 108	CIMBL69	1
Line 109	CIMBL7	4
Line 110	CIMBL71	3
Line 111	CIMBL72	2
Line 112	CIMBL74	2
Line 113	CIMBL75	2
Line 114	CIMBL77	3
Line 115	CIMBL78	3
Line 116	CIMBL80	3
Line 117	CIMBL81	2
Line 118	CIMBL82	5
Line 119	CIMBL83	4
Line 120	CIMBL84	6
Line 121	CIMBL86	1
Line 122	CIMBL89	3
Line 123	CIMBL9	2
Line 124	CIMBL90	2
Line 125	CIMBL92	3
Line 126	CIMBL95	2
Line 127	CIMBL96	3
Line 128	CIMBL98	1
Line 129	CML113	1
Line 130	CML114	5
Line 131	CML115	5
Line 132	CML116	2
Line 133	CML118	3
Line 134	CML122	2
Line 135	CML130	3
Line 136	CML134	3
Line 137	CML139	1
Line 138	CML162	2
Line 139	CML163	2
Line 140	CML165	5
Line 141	CML169	2
Line 142	CML170	1
Line 143	CML171	6
Line 144	CML189	3
Line 145	CML192	1
Line 146	CML20	3
Line 147	CML223	4
Line 148	CML225	3
Line 149	CML228	2
Line 150	CML286	6
Line 151	CML287	2
Line 152	CML290	4
Line 153	CML300	2
Line 154	CML304	4
Line 155	CML32	3
Line 156	CML323	3
Line 157	CML324	3
Line 158	CML326	3
Line 159	CML327	5
Line 160	CML338	3
Line 161	CML360	3
Line 162	CML361	1
Line 163	CML364	6
Line 164	CML411	6
Line 165	CML412	2
Line 166	CML415	3
Line 167	CML423	4
Line 168	CML428	1
Line 169	CML430	4
Line 170	CML431	3
Line 171	CML433	3
Line 172	CML454	6
Line 173	CML465	4
Line 174	CML496	0
Line 175	CML497	2
Line 176	CML50	5
Line 177	CML51	3
Line 178	CML69	1
Line 179	D047	4
Line 180	D863F	6
Line 181	DAN340	5
Line 182	DAN360	3
Line 183	DAN598	5
Line 184	DAN599	3
Line 185	DE.EX	3
Line 186	DH29	3
Line 187	DSB	5
Line 188	ES40	3
Line 189	GEMS11	2
Line 190	GEMS12	3
Line 191	GEMS13	2
Line 192	GEMS14	2
Line 193	GEMS15	3
Line 194	GEMS16	7
Line 195	GEMS17	2
Line 196	GEMS18	3
Line 197	GEMS2	2
Line 198	GEMS20	3
Line 199	GEMS21	5
Line 200	GEMS23	5
Line 201	GEMS24	1
Line 202	GEMS25	2
Line 203	GEMS27	1
Line 204	GEMS28	3
Line 205	GEMS29	5
Line 206	GEMS3	6
Line 207	GEMS30	5
Line 208	GEMS31	5
Line 209	GEMS32	1
Line 210	GEMS35	3
Line 211	GEMS37	5
Line 212	GEMS39	3
Line 213	GEMS4	5
Line 214	GEMS41	4
Line 215	GEMS42	3
Line 216	GEMS47	6
Line 217	GEMS49	4
Line 218	GEMS5	5
Line 219	GEMS51	2
Line 220	GEMS52	5
Line 221	GEMS56	5
Line 222	GEMS58	2
Line 223	GEMS59	4
Line 224	GEMS6	1
Line 225	GEMS61	3
Line 226	GEMS62	3
Line 227	GEMS63	5
Line 228	GEMS65	5
Line 229	GEMS9	3
Line 230	GY1032	5
Line 231	GY237	3
Line 232	GY386	4
Line 233	GY386B	5
Line 234	GY798	3
Line 235	GY923	4
Line 236	HSBN	5
Line 237	HUA83-2	2
Line 238	HYS	6
Line 239	J4112	2
Line 240	JH59	7
Line 241	JI53	2
Line 242	JI63	4
Line 243	JI846	4
Line 244	JIAO51	1
Line 245	JY01	5
Line 246	K12	7
Line 247	K22	5
Line 248	LIAO5114	4
Line 249	LIAO5262	2
Line 250	LV28	3
Line 251	LX9801	2
Line 252	LY	5
Line 253	LY042	4
Line 254	M153	3
Line 255	M165	2
Line 256	M97	5
Line 257	MN	3
Line 258	MO113	2
Line 259	MO17	3
Line 260	NAN21-3	3
Line 261	NMJT	3
Line 262	P138	2
Line 263	P178	2
Line 264	QI319	3
Line 265	R15	2
Line 266	R15X1141	1
Line 267	RY684	5
Line 268	RY729	3
Line 269	S22	1
Line 270	SC55	5
Line 271	SHEN137	6
Line 272	SHEN5003	2
Line 273	SI273	3
Line 274	SI446	4
Line 275	SY1077	3
Line 276	SY1128	4
Line 277	TIAN77	6
Line 278	TX5	2
Line 279	TY1	3
Line 280	TY10	4
Line 281	TY5	3
Line 282	TY8	6
Line 283	TY9	5
Line 284	U8112	5
Line 285	WH413	6
Line 286	WMR	3
Line 287	WU109	2
Line 288	XZ698	1
Line 289	YE107	4
Line 290	YE478	3
Line 291	YE8001	3
Line 292	YU374	1
Line 293	YU87-1	6
Line 294	Z2018F	1
Line 295	ZB648	2
Line 296	ZHENG22	2
Line 297	ZHENG30	3
Line 298	ZHENG32	6
Line 299	ZHENG35	2
Line 300	ZHI41	7
Line 301	ZI330	2
Line 302	ZZ03	2

## Sheet: Table S2 
Table S2. List of candidate genes identified through GWAS for BLSB resistance in maize.
Number	Marker	P value	Chromosome	Position	Gene	Function annotation
	chr1.S_15353991	5.3507e-07	1	15353991
1	chr1.S_44179060	6.2006e-08	1	44179060	GRMZM2G001079	Beta3-glucuronyltransferase
2	chr1.S_202996606	6.6669e-06	1	202996606	GRMZM2G109977	Ubiquitin carboxyl-terminal hydrolase
	chr1.S_202996608	3.4432e-06	1	202996608
	chr1.S_264799709	9.3608e-06	1	264799709
3	chr2.S_6628220	6.5699e-06	2	6628220	GRMZM5G882427	Transferase
	chr2.S_6628239	2.5744e-06	2	6628239
	chr2.S_6628246	6.9554e-06	2	6628246
	chr3.S_116155276	2.2263e-06	3	116155276
4	chr3.S_132255952	5.5325e-06	3	132255952	GRMZM2G175976	Basal endosperm transfer layer 3
5—6	chr4.S_83388487	7.4828e-06	4	83388487	GRMZM2G471876/GRMZM2G068455	Unknown/Malate dehydrogenase
	chr5.S_2811524	9.8813e-06	5	2811524
7	chr5.S_2926907	9.2083e-06	5	2926907	GRMZM2G124441	E3 ubiquitin-protein ligase SIRP1
8	chr5.S_3071999	2.4922e-06	5	3071999	GRMZM2G057329	Peptidyl-prolyl cis-trans isomerase H
	chr5.S_3072077	2.4628e-06	5	3072077
	chr5.S_3072208	2.17e-07	5	3072208
9	chr5.S_3089939	6.3382e-06	5	3089939	GRMZM5G854045	HIT zinc finger
	chr6.S_103132159	5.0223e-06	6	103132159
	chr8.S_161172092	4.5808e-06	8	161172092
	chr10.S_129766568	1.1578e-08	10	129766568
	chr10.S_132915674	2.5204e-06	10	132915674
10	chr10.S_136273291	3.4238e-06	10	136273291	GRMZM2G134703	Cytochrome P450 superfamily protein
	chr10.S_136273352	4.989e-06	10	136273352

## Sheet: Table S3
Table S3. Information on 26 SNPs and the 831-bp insertion–deletion (indel) status within the ZmRRS1 genomic region across 276 maize inbred lines.
Haplotype	Variaty name	Disease index(0-7)	chr4.S_83504914 (831-bp start site )	chr4.S_83505796	chr4.S_83505798	chr4.S_83505933	chr4.S_83506135	chr4.S_83506350	chr4.S_83506359	chr4.S_83506411	chr4.S_83506445	chr4.S_83506535	chr4.S_83506555	chr4.S_83506571	chr4.S_83506695	chr4.S_83506772	chr4.S_83506808	chr4.S_83507306	chr4.S_83507398	chr4.S_83507431	chr4.S_83507554	chr4.S_83507572	chr4.S_83507662	chr4.S_83507699	chr4.S_83507830	chr4.S_83507842	chr4.S_83507999	chr4.S_83508029	chr4.S_83508031
Hap1	CIMBL129	0	T/T	C/C	T/T	A/A	C/C	A/A	G/G	G/G	G/G	A/A	C/C	A/A	C/C	C/C	G/G	G/G	G/G	T/T	A/A	C/C	C/C	G/G	G/G	T/T	G/G	C/C	A/A
	CML496	0	T/T	C/C	T/T	A/A	C/C	A/A	G/G	G/G	G/G	A/A	C/C	A/A	C/C	C/C	G/G	G/G	G/G	T/T	A/A	C/C	C/C	G/G	G/G	T/T	G/G	C/C	A/A
	07KS4	1	T/T	C/C	T/T	G/G	C/C	A/A	G/G	G/G	G/G	A/A	C/C	A/A	C/C	T/T	G/G	G/G	G/G	C/C	A/A	C/C	C/C	G/G	G/G	T/T	G/G	C/C	A/A
	18-599	1	T/T	C/C	T/T	A/A	C/C	A/A	G/G	G/G	G/G	A/A	C/C	A/A	C/C	C/C	G/G	G/G	G/G	T/T	A/A	C/C	C/C	G/G	G/G	T/T	G/G	C/C	A/A
	CIMBL11	1	T/T	C/C	T/T	A/A	C/C	A/A	G/G	G/G	G/G	A/A	C/C	A/A	C/C	C/C	G/G	G/G	G/G	T/T	A/A	C/C	C/C	G/G	G/G	T/T	G/G	C/C	A/A
	CIMBL151	1	T/T	C/C	T/T	A/A	C/C	A/A	G/G	G/G	G/G	A/A	C/C	A/A	C/C	C/C	G/G	G/G	G/G	T/T	A/A	C/C	C/C	G/G	G/G	T/T	G/G	C/C	A/A
	CIMBL156	1	T/T	C/C	T/T	G/G	C/C	A/A	G/G	G/G	G/G	A/A	C/C	A/A	C/C	T/T	G/G	G/G	G/G	C/C	A/A	C/C	C/C	G/G	G/G	T/T	G/G	C/C	A/A
	CIMBL22	1	T/T	C/C	T/T	A/A	C/C	A/A	G/G	G/G	G/G	A/A	C/C	A/A	C/C	C/C	G/G	G/G	G/G	T/T	A/A	C/C	C/C	G/G	G/G	T/T	G/G	C/C	A/A
	CIMBL42	1	T/T	C/C	T/T	A/A	C/C	A/A	G/G	N/N	G/G	A/A	C/C	A/A	C/C	C/C	G/G	G/G	G/G	T/T	A/A	C/C	C/C	G/G	G/G	T/T	G/G	C/C	A/A
	CIMBL43	1	T/T	C/C	T/T	A/A	C/C	A/A	G/G	G/G	G/G	A/A	C/C	A/A	C/C	C/C	G/G	G/G	G/G	T/T	A/A	C/C	C/C	G/G	G/G	T/T	G/G	C/C	A/A
	CIMBL57	1	T/T	C/C	T/T	G/G	C/C	A/A	G/G	G/G	G/G	A/A	C/C	A/A	C/C	T/T	G/G	G/G	G/G	C/C	A/A	C/C	C/C	G/G	G/G	T/T	G/G	C/C	A/A
	CIMBL66	1	T/T	C/C	T/T	G/G	C/C	A/A	G/G	G/G	G/G	A/A	C/C	A/A	C/C	T/T	G/G	G/G	G/G	C/C	A/A	C/C	C/C	G/G	G/G	T/T	G/G	C/C	A/A
	CIMBL69	1	T/T	C/C	T/T	G/G	C/C	A/A	G/G	G/G	G/G	A/A	C/C	A/A	C/C	T/T	G/G	G/G	G/G	C/C	A/A	C/C	C/C	G/G	G/G	T/T	G/G	C/C	A/A
	CIMBL98	1	T/T	C/C	T/T	A/A	C/C	A/A	G/G	G/G	G/G	A/A	C/C	A/A	C/C	C/C	G/G	G/G	G/G	T/T	A/A	C/C	C/C	G/G	G/G	T/T	G/G	C/C	A/A
	CML113	1	T/T	C/C	T/T	A/A	C/C	A/A	G/G	G/G	G/G	A/A	C/C	A/A	C/C	C/C	G/G	G/G	G/G	T/T	A/A	C/C	C/C	G/G	G/G	T/T	G/G	C/C	A/A
	CML139	1	T/T	C/C	T/T	A/A	C/C	A/A	G/G	G/G	G/G	A/A	C/C	A/A	C/C	C/C	G/G	G/G	G/G	T/T	A/A	C/C	C/C	G/G	G/G	T/T	G/G	C/C	A/A
	CML192	1	T/T	C/C	T/T	A/A	C/C	A/A	G/G	G/G	G/G	A/A	C/C	A/A	C/C	C/C	G/G	G/G	G/G	T/T	A/A	C/C	C/C	G/G	G/G	T/T	G/G	C/C	A/A
	CML361	1	T/T	C/C	T/T	A/A	C/C	A/A	G/G	G/G	G/G	A/A	C/C	A/A	C/C	C/C	G/G	G/G	G/G	T/T	A/A	C/C	C/C	G/G	G/G	T/T	G/G	C/C	A/A
	CML428	1	T/T	C/C	T/T	A/A	C/C	A/A	G/G	G/G	G/G	A/A	C/C	A/A	C/C	C/C	G/G	G/G	G/G	T/T	A/A	C/C	C/C	G/G	G/G	T/T	G/G	C/C	A/A
	GEMS32	1	A/A	C/C	T/T	A/A	C/C	A/A	G/G	G/G	G/G	A/A	C/C	A/A	C/C	C/C	G/G	G/G	G/G	T/T	A/A	C/C	C/C	G/G	G/G	T/T	G/G	C/C	A/A
	GEMS6	1	T/T	C/C	T/T	A/A	C/C	A/A	G/G	G/G	G/G	A/A	C/C	A/A	C/C	C/C	G/G	G/G	G/G	T/T	A/A	C/C	C/C	G/G	G/G	T/T	G/G	C/C	A/A
	XZ698	1	T/T	C/C	T/T	G/G	C/C	A/A	G/G	G/G	G/G	A/A	C/C	A/A	C/C	T/T	G/G	G/G	G/G	C/C	A/A	C/C	C/C	G/G	G/G	T/T	G/G	C/C	A/A
	Z2018F	1	T/T	C/C	T/T	G/G	C/C	A/A	G/G	G/G	G/G	A/A	C/C	A/A	C/C	T/T	G/G	G/G	G/G	C/C	A/A	C/C	C/C	G/G	G/G	T/T	G/G	C/C	A/A
	B113	2	T/T	C/C	T/T	A/A	C/C	A/A	G/G	G/G	G/G	A/A	C/C	A/A	C/C	C/C	G/G	G/G	G/G	T/T	A/A	C/C	C/C	G/G	G/G	T/T	G/G	C/C	A/A
	B114	2	A/A	C/C	T/T	G/G	T/T	A/A	G/G	G/G	G/G	A/A	C/C	A/A	C/C	C/C	G/G	G/G	G/G	T/T	A/A	C/C	C/C	G/G	G/G	T/T	A/A	C/C	A/A
	CHENG698	2	N/N	C/C	T/T	G/G	C/C	A/A	G/G	G/G	G/G	A/A	C/C	A/A	C/C	T/T	G/G	G/G	G/G	C/C	A/A	C/C	C/C	G/G	G/G	T/T	G/G	C/C	A/A
	CIMBL10	2	T/T	C/C	T/T	A/A	C/C	A/A	G/G	G/G	G/G	A/A	C/C	A/A	C/C	C/C	G/G	G/G	G/G	T/T	A/A	C/C	C/C	G/G	G/G	T/T	G/G	C/C	A/A
	CIMBL106	2	T/T	C/C	T/T	A/A	C/C	A/A	G/G	G/G	G/G	A/A	C/C	A/A	C/C	C/C	G/G	G/G	G/G	T/T	A/A	C/C	C/C	G/G	G/G	T/T	G/G	C/C	A/A
	CIMBL114	2	T/T	C/C	T/T	A/A	C/C	A/A	G/G	G/G	G/G	A/A	C/C	A/A	C/C	C/C	G/G	G/G	G/G	T/T	A/A	C/C	C/C	G/G	G/G	T/T	G/G	C/C	A/A
	CIMBL125	2	T/T	C/C	T/T	A/A	C/C	A/A	G/G	G/G	G/G	A/A	C/C	A/A	C/C	C/C	G/G	G/G	G/G	T/T	A/A	C/C	C/C	G/G	G/G	T/T	G/G	C/C	A/A
	CIMBL143	2	T/T	C/C	T/T	A/A	C/C	A/A	G/G	G/G	G/G	A/A	C/C	A/A	C/C	C/C	G/G	G/G	G/G	T/T	A/A	C/C	C/C	G/G	G/G	T/T	G/G	C/C	A/A
	CIMBL146	2	T/T	C/C	T/T	G/G	T/T	A/A	G/G	G/G	G/G	A/A	C/C	A/A	C/C	C/C	G/G	G/G	G/G	T/T	A/A	C/C	C/C	G/G	G/G	T/T	A/A	C/C	A/A
	CIMBL148	2	T/T	C/C	T/T	G/G	C/C	A/A	G/G	G/G	G/G	A/A	C/C	A/A	C/C	T/T	G/G	G/G	G/G	C/C	A/A	C/C	C/C	G/G	G/G	T/T	G/G	C/C	A/A
	CIMBL3	2	T/T	C/C	T/T	A/A	C/C	A/A	G/G	G/G	G/G	A/A	C/C	A/A	C/C	C/C	G/G	G/G	G/G	T/T	A/A	C/C	C/C	G/G	G/G	T/T	G/G	C/C	A/A
	CIMBL32	2	T/T	C/C	T/T	A/A	C/C	A/A	G/G	G/G	G/G	A/A	C/C	A/A	C/C	C/C	G/G	G/G	G/G	T/T	A/A	C/C	C/C	G/G	G/G	T/T	G/G	C/C	A/A
	CIMBL53	2	T/T	C/C	T/T	A/A	C/C	A/A	G/G	G/G	G/G	A/A	C/C	A/A	C/C	C/C	G/G	G/G	G/G	T/T	A/A	C/C	C/C	G/G	G/G	T/T	G/G	C/C	A/A
	CIMBL54	2	T/T	C/C	T/T	G/G	C/C	A/A	G/G	G/G	G/G	A/A	C/C	A/A	C/C	T/T	G/G	G/G	G/G	C/C	A/A	C/C	C/C	G/G	G/G	T/T	G/G	C/C	A/A
	CIMBL59	2	T/T	C/C	T/T	G/G	C/C	A/A	G/G	N/N	N/N	A/A	C/C	A/A	C/C	C/C	G/G	G/G	G/G	T/T	A/A	C/C	C/C	G/G	G/G	T/T	A/A	C/C	A/A
	CIMBL81	2	T/T	C/C	T/T	A/A	C/C	A/A	G/G	G/G	G/G	A/A	C/C	A/A	C/C	C/C	G/G	G/G	G/G	T/T	A/A	C/C	C/C	G/G	G/G	T/T	G/G	C/C	A/A
	CML122	2	T/T	C/C	T/T	A/A	C/C	A/A	G/G	G/G	G/G	A/A	C/C	A/A	C/C	C/C	G/G	G/G	G/G	T/T	A/A	C/C	C/C	G/G	G/G	T/T	G/G	C/C	A/A
	CML162	2	N/N	C/C	T/T	G/G	C/C	A/A	G/G	G/G	G/G	A/A	C/C	A/A	C/C	T/T	G/G	G/G	G/G	C/C	A/A	C/C	C/C	G/G	G/G	T/T	G/G	C/C	A/A
	CML163	2	T/T	C/C	T/T	A/A	C/C	A/A	G/G	G/G	G/G	A/A	C/C	A/A	C/C	C/C	G/G	G/G	G/G	T/T	A/A	C/C	C/C	G/G	G/G	T/T	G/G	C/C	A/A
	CML228	2	T/T	C/C	T/T	A/A	C/C	A/A	G/G	G/G	G/G	A/A	C/C	A/A	C/C	C/C	G/G	G/G	G/G	T/T	A/A	C/C	C/C	G/G	G/G	T/T	G/G	C/C	A/A
	CML412	2	T/T	C/C	T/T	A/A	C/C	A/A	G/G	G/G	G/G	A/A	C/C	A/A	C/C	C/C	G/G	G/G	G/G	T/T	A/A	C/C	C/C	G/G	G/G	T/T	G/G	C/C	A/A
	CML497	2	T/T	C/C	T/T	N/N	C/C	A/A	G/G	G/G	G/G	A/A	C/C	A/A	C/C	C/C	G/G	G/G	G/G	T/T	A/A	C/C	C/C	G/G	G/G	T/T	G/G	C/C	A/A
	GEMS14	2	T/T	C/C	T/T	A/A	C/C	A/A	G/G	G/G	G/G	A/A	C/C	A/A	C/C	C/C	G/G	G/G	G/G	T/T	A/A	C/C	C/C	G/G	G/G	T/T	G/G	C/C	A/A
	GEMS17	2	T/T	C/C	T/T	A/A	C/C	A/A	G/G	G/G	G/G	A/A	C/C	A/A	C/C	C/C	G/G	G/G	G/G	T/T	A/A	C/C	C/C	G/G	G/G	T/T	G/G	C/C	A/A
	GEMS58	2	T/T	C/C	T/T	A/A	C/C	A/A	G/G	G/G	G/G	A/A	C/C	A/A	C/C	C/C	G/G	G/G	G/G	T/T	A/A	C/C	C/C	G/G	G/G	T/T	G/G	C/C	A/A
	HUA83-2	2	T/T	C/C	T/T	A/A	C/C	A/A	G/G	G/G	G/G	A/A	C/C	A/A	C/C	C/C	G/G	G/G	G/G	T/T	A/A	C/C	C/C	G/G	G/G	T/T	G/G	C/C	A/A
	J4112	2	T/T	C/C	T/T	G/G	T/T	A/A	G/G	G/G	G/G	A/A	C/C	A/A	C/C	C/C	G/G	G/G	G/G	T/T	A/A	C/C	C/C	G/G	G/G	T/T	A/A	C/C	A/A
	P138	2	T/T	C/C	T/T	G/G	T/T	A/A	G/G	G/G	G/G	A/A	C/C	A/A	C/C	C/C	G/G	G/G	G/G	T/T	A/A	C/C	C/C	G/G	G/G	T/T	A/A	C/C	A/A
	P178	2	T/T	C/C	T/T	G/G	T/T	A/A	G/G	G/G	G/G	A/A	C/C	A/A	C/C	C/C	G/G	G/G	G/G	T/T	A/A	C/C	C/C	G/G	G/G	T/T	A/A	C/C	A/A
	WU109	2	T/T	C/C	T/T	A/A	C/C	A/A	G/G	G/G	G/G	A/A	C/C	A/A	C/C	C/C	G/G	G/G	G/G	T/T	A/A	C/C	C/C	G/G	G/G	T/T	G/G	C/C	A/A
	ZB648	2	T/T	C/C	T/T	G/G	T/T	A/A	G/G	G/G	G/G	A/A	C/C	A/A	C/C	C/C	G/G	G/G	G/G	T/T	A/A	C/C	C/C	G/G	G/G	T/T	A/A	C/C	A/A
	ZHENG35	2	T/T	C/C	T/T	G/G	T/T	A/A	G/G	G/G	G/G	A/A	C/C	A/A	C/C	C/C	G/G	G/G	G/G	T/T	A/A	C/C	C/C	G/G	G/G	T/T	A/A	C/C	A/A
	ZZ03	2	T/T	C/C	T/T	G/G	T/T	A/A	G/G	G/G	G/G	A/A	C/C	A/A	C/C	C/C	G/G	G/G	G/G	T/T	A/A	C/C	C/C	G/G	G/G	T/T	A/A	C/C	A/A
	4019	3	T/T	C/C	T/T	G/G	T/T	A/A	G/G	G/G	G/G	A/A	C/C	A/A	C/C	C/C	G/G	G/G	G/G	T/T	A/A	C/C	C/C	G/G	G/G	T/T	A/A	C/C	A/A
	7381	3	T/T	C/C	T/T	G/G	T/T	A/A	G/G	G/G	G/G	A/A	C/C	A/A	C/C	C/C	G/G	G/G	G/G	T/T	A/A	C/C	C/C	G/G	G/G	T/T	A/A	C/C	A/A
	CIMBL110	3	T/T	C/C	T/T	A/A	C/C	A/A	G/G	G/G	G/G	A/A	C/C	A/A	C/C	C/C	G/G	G/G	G/G	T/T	A/A	C/C	C/C	G/G	G/G	T/T	G/G	C/C	A/A
	CIMBL115	3	T/T	C/C	T/T	A/A	C/C	A/A	G/G	G/G	G/G	A/A	C/C	A/A	C/C	C/C	G/G	G/G	G/G	T/T	A/A	C/C	C/C	G/G	G/G	T/T	G/G	C/C	A/A
	CIMBL122	3	T/T	C/C	T/T	A/A	C/C	A/A	G/G	G/G	G/G	A/A	C/C	A/A	C/C	C/C	G/G	G/G	G/G	T/T	A/A	C/C	C/C	G/G	G/G	T/T	G/G	C/C	A/A
	CIMBL127	3	T/T	C/C	T/T	A/A	C/C	A/A	G/G	G/G	G/G	A/A	C/C	A/A	C/C	C/C	G/G	G/G	G/G	T/T	A/A	C/C	C/C	G/G	G/G	T/T	G/G	C/C	A/A
	CIMBL145	3	T/T	C/C	T/T	A/A	C/C	A/A	G/G	G/G	G/G	A/A	C/C	A/A	C/C	C/C	G/G	G/G	G/G	T/T	A/A	C/C	C/C	G/G	G/G	T/T	G/G	C/C	A/A
	CIMBL28	3	T/T	C/C	T/T	G/G	C/C	A/A	G/G	G/G	G/G	A/A	C/C	A/A	C/C	T/T	G/G	G/G	G/G	C/C	A/A	C/C	C/C	G/G	G/G	T/T	G/G	C/C	A/A
	CIMBL30	3	T/T	C/C	T/T	A/A	C/C	A/A	G/G	G/G	G/G	A/A	C/C	A/A	C/C	C/C	G/G	G/G	G/G	T/T	A/A	C/C	C/C	G/G	G/G	T/T	G/G	C/C	A/A
	CIMBL77	3	T/T	C/C	T/T	A/A	C/C	A/A	G/G	G/G	G/G	A/A	C/C	A/A	C/C	C/C	G/G	G/G	G/G	T/T	A/A	C/C	C/C	G/G	G/G	T/T	G/G	C/C	A/A
	CIMBL78	3	T/T	C/C	T/T	A/A	C/C	A/A	G/G	G/G	G/G	A/A	C/C	A/A	C/C	C/C	G/G	G/G	G/G	T/T	A/A	C/C	C/C	G/G	G/G	T/T	G/G	C/C	A/A
	CIMBL96	3	T/T	C/C	T/T	A/A	C/C	A/A	G/G	G/G	G/G	A/A	C/C	A/A	C/C	C/C	G/G	G/G	G/G	T/T	A/A	C/C	C/C	G/G	G/G	T/T	G/G	C/C	A/A
	CML130	3	T/T	C/C	T/T	A/A	C/C	A/A	G/G	G/G	G/G	A/A	C/C	A/A	C/C	C/C	G/G	G/G	G/G	T/T	A/A	C/C	C/C	G/G	G/G	T/T	G/G	C/C	A/A
	CML20	3	T/T	C/C	T/T	A/A	C/C	A/A	G/G	G/G	G/G	A/A	C/C	A/A	C/C	C/C	G/G	G/G	G/G	T/T	A/A	C/C	C/C	G/G	G/G	T/T	G/G	C/C	A/A
	CML32	3	T/T	C/C	T/T	A/A	C/C	A/A	G/G	G/G	G/G	A/A	C/C	A/A	C/C	C/C	G/G	G/G	G/G	T/T	A/A	C/C	C/C	G/G	G/G	T/T	G/G	C/C	A/A
	CML324	3	T/T	C/C	T/T	A/A	C/C	A/A	G/G	G/G	G/G	A/A	C/C	A/A	C/C	C/C	G/G	G/G	G/G	T/T	A/A	C/C	C/C	G/G	G/G	T/T	G/G	C/C	A/A
	CML338	3	T/T	C/C	T/T	G/G	T/T	A/A	G/G	G/G	G/G	A/A	C/C	A/A	C/C	C/C	G/G	G/G	G/G	T/T	A/A	C/C	C/C	G/G	G/G	T/T	A/A	C/C	A/A
	CML360	3	T/T	C/C	T/T	G/G	C/C	A/A	G/G	G/G	G/G	A/A	C/C	A/A	C/C	T/T	G/G	G/G	G/G	C/C	A/A	C/C	C/C	G/G	G/G	T/T	G/G	C/C	A/A
	DAN599	3	T/T	C/C	T/T	A/A	C/C	A/A	G/G	G/G	G/G	A/A	C/C	A/A	C/C	C/C	G/G	G/G	G/G	T/T	A/A	C/C	C/C	G/G	G/G	T/T	G/G	C/C	A/A
	GEMS12	3	T/T	C/C	T/T	A/A	C/C	A/A	G/G	G/G	G/G	A/A	C/C	A/A	C/C	C/C	G/G	G/G	G/G	T/T	A/A	C/C	C/C	G/G	G/G	T/T	G/G	C/C	A/A
	GEMS61	3	T/T	C/C	T/T	A/A	C/C	A/A	G/G	G/G	G/G	A/A	C/C	A/A	C/C	C/C	G/G	G/G	G/G	T/T	A/A	C/C	C/C	G/G	G/G	T/T	G/G	C/C	A/A
	QI319	3	T/T	C/C	T/T	G/G	T/T	A/A	G/G	G/G	G/G	A/A	C/C	A/A	C/C	C/C	G/G	G/G	G/G	T/T	A/A	C/C	C/C	G/G	G/G	T/T	A/A	C/C	A/A
	SI273	3	T/T	C/C	T/T	G/G	T/T	A/A	G/G	G/G	G/G	A/A	C/C	A/A	C/C	C/C	G/G	G/G	G/G	T/T	A/A	C/C	C/C	G/G	G/G	T/T	A/A	C/C	A/A
	TY1	3	T/T	C/C	T/T	G/G	C/C	A/A	G/G	G/G	G/G	A/A	C/C	A/A	C/C	T/T	G/G	G/G	G/G	C/C	A/A	C/C	C/C	G/G	G/G	T/T	G/G	C/C	A/A
	TY5	3	T/T	C/C	T/T	G/G	C/C	A/A	G/G	G/G	G/G	A/A	C/C	A/A	C/C	T/T	G/G	G/G	G/G	C/C	A/A	C/C	C/C	G/G	G/G	T/T	G/G	C/C	A/A
	ZHENG30	3	T/T	C/C	T/T	G/G	T/T	A/A	G/G	G/G	G/G	A/A	C/C	A/A	C/C	C/C	G/G	G/G	G/G	T/T	A/A	C/C	C/C	G/G	G/G	T/T	A/A	C/C	A/A
	177	4	T/T	C/C	T/T	G/G	T/T	A/A	G/G	G/G	G/G	A/A	C/C	A/A	C/C	C/C	G/G	G/G	G/G	T/T	A/A	C/C	C/C	G/G	G/G	T/T	A/A	C/C	A/A
	CIMBL15	4	T/T	C/C	T/T	A/A	C/C	A/A	G/G	G/G	G/G	A/A	C/C	A/A	C/C	C/C	G/G	G/G	G/G	T/T	A/A	C/C	C/C	G/G	G/G	T/T	G/G	C/C	A/A
	CIMBL18	4	T/T	C/C	T/T	A/A	C/C	A/A	G/G	G/G	G/G	A/A	C/C	A/A	C/C	C/C	G/G	G/G	G/G	T/T	A/A	C/C	C/C	G/G	G/G	T/T	G/G	C/C	A/A
	CIMBL48	4	T/T	C/C	T/T	A/A	C/C	A/A	G/G	G/G	G/G	A/A	C/C	A/A	C/C	C/C	G/G	G/G	G/G	T/T	A/A	C/C	C/C	G/G	G/G	T/T	G/G	C/C	A/A
	CIMBL7	4	T/T	C/C	T/T	A/A	C/C	A/A	G/G	G/G	G/G	A/A	C/C	A/A	C/C	C/C	G/G	G/G	G/G	T/T	A/A	C/C	C/C	G/G	G/G	T/T	G/G	C/C	A/A
	CML223	4	T/T	C/C	T/T	A/A	C/C	A/A	G/G	G/G	G/G	A/A	C/C	A/A	C/C	C/C	G/G	G/G	G/G	T/T	A/A	C/C	C/C	G/G	G/G	T/T	G/G	C/C	A/A
	CML290	4	T/T	C/C	T/T	G/G	C/C	A/A	G/G	G/G	G/G	A/A	C/C	A/A	C/C	T/T	G/G	G/G	G/G	C/C	A/A	C/C	C/C	G/G	G/G	T/T	G/G	C/C	A/A
	CML304	4	T/T	C/C	T/T	G/G	C/C	A/A	G/G	G/G	G/G	A/A	C/C	A/A	C/C	T/T	G/G	G/G	G/G	C/C	A/A	C/C	C/C	G/G	G/G	T/T	G/G	C/C	A/A
	CML423	4	T/T	C/C	T/T	A/A	C/C	A/A	G/G	G/G	G/G	A/A	C/C	A/A	C/C	C/C	G/G	G/G	G/G	T/T	A/A	C/C	C/C	G/G	G/G	T/T	G/G	C/C	A/A
	CML430	4	T/T	C/C	T/T	A/A	C/C	A/A	G/G	G/G	G/G	A/A	C/C	A/A	C/C	C/C	G/G	G/G	G/G	T/T	A/A	C/C	C/C	G/G	G/G	T/T	G/G	C/C	A/A
	CML465	4	T/T	C/C	T/T	A/A	C/C	A/A	G/G	G/G	G/G	A/A	C/C	A/A	C/C	C/C	G/G	G/G	G/G	T/T	A/A	C/C	C/C	G/G	G/G	T/T	G/G	C/C	A/A
	835B	5	T/T	C/C	T/T	G/G	T/T	A/A	G/G	G/G	G/G	A/A	C/C	A/A	C/C	C/C	G/G	G/G	G/G	T/T	A/A	C/C	C/C	G/G	G/G	T/T	A/A	C/C	A/A
	CIMBL124	5	A/A	C/C	T/T	A/A	C/C	A/A	G/G	G/G	G/G	A/A	C/C	A/A	C/C	C/C	G/G	G/G	G/G	T/T	A/A	C/C	C/C	G/G	G/G	T/T	G/G	C/C	A/A
	CIMBL150	5	T/T	C/C	T/T	A/A	C/C	A/A	G/G	G/G	G/G	A/A	C/C	A/A	C/C	C/C	G/G	G/G	G/G	T/T	A/A	C/C	C/C	G/G	G/G	T/T	G/G	C/C	A/A
	CIMBL56	5	T/T	C/C	T/T	G/G	C/C	A/A	G/G	G/G	G/G	A/A	C/C	A/A	C/C	T/T	G/G	G/G	G/G	C/C	A/A	C/C	C/C	G/G	G/G	T/T	G/G	C/C	A/A
	CIMBL82	5	T/T	C/C	T/T	A/A	C/C	A/A	G/G	G/G	G/G	A/A	C/C	A/A	C/C	C/C	G/G	G/G	G/G	T/T	A/A	C/C	C/C	G/G	G/G	T/T	G/G	C/C	A/A
	CML115	5	A/A	C/C	T/T	A/A	C/C	A/A	G/G	G/G	G/G	A/A	C/C	A/A	C/C	C/C	G/G	G/G	G/G	T/T	A/A	C/C	C/C	G/G	G/G	T/T	G/G	C/C	A/A
	CML165	5	T/T	C/C	T/T	A/A	C/C	A/A	G/G	G/G	G/G	A/A	C/C	A/A	C/C	C/C	G/G	G/G	G/G	T/T	A/A	C/C	C/C	G/G	G/G	T/T	G/G	C/C	A/A
	GEMS23	5	T/T	C/C	T/T	A/A	C/C	A/A	G/G	G/G	G/G	A/A	C/C	A/A	C/C	C/C	G/G	G/G	G/G	T/T	A/A	C/C	C/C	G/G	G/G	T/T	G/G	C/C	A/A
	GEMS4	5	T/T	C/C	T/T	G/G	C/C	A/A	G/G	G/G	G/G	A/A	C/C	A/A	C/C	C/C	G/G	G/G	G/G	T/T	A/A	C/C	C/C	G/G	G/G	T/T	G/G	C/C	A/A
	JY01	5	T/T	C/C	T/T	G/G	C/C	A/A	G/G	G/G	G/G	A/A	C/C	A/A	C/C	T/T	G/G	G/G	G/G	C/C	A/A	C/C	C/C	G/G	G/G	T/T	G/G	C/C	A/A
	U8112	5	T/T	C/C	T/T	G/G	T/T	A/A	G/G	G/G	G/G	A/A	C/C	A/A	C/C	C/C	G/G	G/G	G/G	T/T	A/A	C/C	C/C	G/G	G/G	T/T	A/A	C/C	A/A
	835A	6	T/T	C/C	T/T	G/G	T/T	A/A	G/G	G/G	G/G	A/A	C/C	A/A	C/C	C/C	G/G	G/G	G/G	T/T	A/A	C/C	C/C	G/G	G/G	T/T	A/A	C/C	A/A
	CML364	6	T/T	C/C	T/T	A/A	C/C	A/A	G/G	G/G	G/G	A/A	C/C	A/A	C/C	C/C	G/G	G/G	G/G	T/T	A/A	C/C	C/C	G/G	G/G	T/T	G/G	C/C	A/A
	CML411	6	T/T	C/C	T/T	A/A	C/C	A/A	G/G	G/G	G/G	A/A	C/C	A/A	C/C	C/C	G/G	G/G	G/G	T/T	A/A	C/C	C/C	G/G	G/G	T/T	G/G	C/C	A/A
	D863F	6	T/T	C/C	T/T	A/A	C/C	A/A	G/G	G/G	G/G	A/A	C/C	A/A	C/C	C/C	G/G	G/G	G/G	T/T	A/A	C/C	C/C	G/G	G/G	T/T	G/G	C/C	A/A
	GEMS3	6	T/T	C/C	T/T	A/A	C/C	A/A	G/G	G/G	G/G	A/A	C/C	A/A	C/C	C/C	G/G	G/G	G/G	T/T	A/A	C/C	C/C	G/G	G/G	T/T	G/G	C/C	A/A
	SHEN137	6	T/T	C/C	T/T	G/G	T/T	A/A	G/G	G/G	G/G	A/A	C/C	A/A	C/C	C/C	G/G	G/G	G/G	T/T	A/A	C/C	C/C	G/G	G/G	T/T	A/A	C/C	A/A
	ZHENG32	6	T/T	C/C	T/T	G/G	T/T	A/A	G/G	G/G	G/G	A/A	C/C	A/A	C/C	C/C	G/G	G/G	G/G	T/T	A/A	C/C	C/C	G/G	G/G	T/T	A/A	C/C	A/A
	CIMBL16	7	T/T	C/C	T/T	A/A	C/C	A/A	G/G	G/G	G/G	A/A	C/C	A/A	C/C	C/C	G/G	G/G	G/G	T/T	A/A	C/C	C/C	G/G	G/G	T/T	G/G	C/C	A/A
Hap2	05W002	1	A/A	T/T	C/C	G/G	C/C	G/G	T/T	T/T	N/N	G/G	T/T	G/G	T/T	C/C	A/A	A/A	A/A	T/T	T/T	T/T	T/T	A/A	A/A	C/C	A/A	T/T	T/T
	CIMBL136	1	N/N	T/T	C/C	A/A	C/C	G/G	T/T	N/N	A/A	G/G	T/T	G/G	T/T	C/C	G/G	A/A	A/A	T/T	T/T	T/T	T/T	A/A	A/A	C/C	A/A	T/T	T/T
	CIMBL147	1	A/A	T/T	C/C	G/G	C/C	G/G	T/T	N/N	A/A	G/G	T/T	G/G	T/T	C/C	G/G	A/A	A/A	T/T	T/T	T/T	T/T	A/A	A/A	C/C	A/A	T/T	T/T
	CIMBL4	1	A/A	T/T	C/C	G/G	C/C	G/G	T/T	T/T	A/A	G/G	T/T	G/G	T/T	C/C	G/G	A/A	A/A	T/T	T/T	T/T	T/T	A/A	A/A	C/C	A/A	T/T	T/T
	CIMBL40	1	A/A	T/T	C/C	G/G	C/C	G/G	T/T	T/T	A/A	G/G	T/T	G/G	T/T	C/C	G/G	A/A	A/A	T/T	T/T	T/T	T/T	A/A	A/A	C/C	A/A	T/T	T/T
	CIMBL86	1	N/N	T/T	C/C	A/A	C/C	G/G	T/T	T/T	A/A	G/G	T/T	G/G	T/T	C/C	G/G	A/A	A/A	T/T	T/T	T/T	T/T	A/A	A/A	C/C	A/A	T/T	T/T
	CML69	1	A/A	T/T	C/C	G/G	C/C	G/G	T/T	T/T	N/N	G/G	T/T	G/G	T/T	C/C	G/G	A/A	A/A	T/T	T/T	T/T	T/T	A/A	A/A	C/C	A/A	T/T	T/T
	GEMS24	1	A/A	T/T	C/C	G/G	C/C	G/G	T/T	N/N	N/N	G/G	T/T	G/G	T/T	C/C	A/A	A/A	A/A	T/T	T/T	T/T	T/T	A/A	A/A	C/C	A/A	T/T	T/T
	GEMS27	1	A/A	T/T	C/C	G/G	C/C	G/G	T/T	N/N	N/N	G/G	T/T	G/G	T/T	C/C	A/A	A/A	A/A	T/T	T/T	T/T	T/T	A/A	A/A	C/C	A/A	T/T	T/T
	JIAO51	1	A/A	T/T	C/C	G/G	C/C	G/G	T/T	N/N	A/A	G/G	T/T	G/G	T/T	C/C	G/G	A/A	A/A	T/T	T/T	T/T	T/T	A/A	A/A	C/C	A/A	T/T	T/T
	S22	1	A/A	T/T	C/C	G/G	C/C	G/G	T/T	N/N	N/N	G/G	T/T	G/G	T/T	C/C	G/G	A/A	A/A	T/T	T/T	T/T	T/T	A/A	A/A	C/C	A/A	T/T	T/T
	YU374	1	A/A	T/T	C/C	G/G	C/C	G/G	T/T	N/N	A/A	G/G	T/T	G/G	T/T	C/C	A/A	A/A	A/A	T/T	T/T	T/T	T/T	A/A	A/A	C/C	A/A	T/T	T/T
	9642	2	A/A	T/T	C/C	G/G	C/C	G/G	T/T	T/T	A/A	G/G	T/T	G/G	T/T	C/C	G/G	A/A	A/A	T/T	T/T	T/T	T/T	A/A	A/A	C/C	A/A	T/T	T/T
	303WX	2	A/A	T/T	C/C	G/G	C/C	G/G	T/T	T/T	A/A	G/G	T/T	G/G	T/T	C/C	G/G	A/A	A/A	T/T	T/T	T/T	T/T	A/A	A/A	C/C	A/A	T/T	T/T
	CIMBL101	2	A/A	T/T	C/C	G/G	C/C	G/G	T/T	T/T	A/A	G/G	T/T	G/G	T/T	C/C	G/G	A/A	A/A	T/T	T/T	T/T	T/T	A/A	A/A	C/C	A/A	T/T	T/T
	CIMBL138	2	A/A	T/T	C/C	G/G	C/C	G/G	T/T	N/N	N/N	G/G	T/T	G/G	T/T	C/C	G/G	A/A	A/A	T/T	T/T	T/T	T/T	A/A	A/A	C/C	A/A	T/T	T/T
	CIMBL17	2	N/N	T/T	C/C	G/G	C/C	G/G	T/T	N/N	N/N	G/G	T/T	G/G	T/T	C/C	G/G	A/A	A/A	T/T	T/T	T/T	T/T	A/A	A/A	C/C	A/A	T/T	T/T
	CIMBL34	2	A/A	T/T	C/C	G/G	C/C	G/G	T/T	N/N	N/N	G/G	T/T	G/G	T/T	C/C	G/G	A/A	A/A	T/T	T/T	T/T	T/T	A/A	A/A	C/C	A/A	T/T	T/T
	CIMBL72	2	A/A	T/T	C/C	G/G	C/C	G/G	T/T	N/N	N/N	G/G	T/T	G/G	T/T	C/C	G/G	A/A	A/A	T/T	T/T	T/T	T/T	A/A	A/A	C/C	A/A	T/T	T/T
	CIMBL75	2	A/A	T/T	C/C	G/G	C/C	G/G	T/T	T/T	A/A	G/G	T/T	G/G	T/T	C/C	G/G	A/A	A/A	T/T	T/T	T/T	T/T	A/A	A/A	C/C	A/A	T/T	T/T
	CIMBL9	2	A/A	T/T	C/C	G/G	C/C	G/G	T/T	N/N	N/N	G/G	T/T	G/G	T/T	C/C	G/G	A/A	A/A	T/T	T/T	T/T	T/T	A/A	A/A	C/C	A/A	T/T	T/T
	CIMBL90	2	N/N	T/T	C/C	G/G	C/C	G/G	T/T	N/N	A/A	G/G	T/T	G/G	T/T	C/C	G/G	A/A	A/A	T/T	T/T	T/T	T/T	A/A	A/A	C/C	A/A	T/T	T/T
	CIMBL95	2	A/A	T/T	C/C	G/G	C/C	G/G	T/T	G/G	N/N	G/G	T/T	G/G	T/T	C/C	A/A	A/A	A/A	T/T	T/T	T/T	T/T	A/A	A/A	C/C	A/A	T/T	T/T
	CML116	2	A/A	T/T	C/C	G/G	C/C	G/G	T/T	N/N	A/A	G/G	T/T	G/G	T/T	C/C	G/G	A/A	A/A	T/T	T/T	T/T	T/T	A/A	A/A	C/C	A/A	T/T	T/T
	CML169	2	T/T	T/T	C/C	G/G	C/C	G/G	T/T	N/N	N/N	G/G	T/T	G/G	T/T	C/C	G/G	A/A	A/A	T/T	T/T	T/T	T/T	A/A	A/A	C/C	A/A	T/T	T/T
	GEMS11	2	T/T	T/T	C/C	G/G	C/C	G/G	T/T	N/N	N/N	G/G	T/T	G/G	T/T	C/C	A/A	A/A	A/A	T/T	T/T	T/T	T/T	A/A	A/A	C/C	A/A	T/T	T/T
	GEMS2	2	A/A	T/T	C/C	G/G	C/C	G/G	T/T	N/N	A/A	G/G	T/T	G/G	T/T	C/C	G/G	A/A	A/A	T/T	T/T	T/T	T/T	A/A	A/A	C/C	A/A	T/T	T/T
	GEMS25	2	A/A	T/T	C/C	G/G	C/C	G/G	T/T	N/N	A/A	G/G	T/T	G/G	T/T	C/C	A/A	A/A	A/A	T/T	T/T	T/T	T/T	A/A	A/A	C/C	A/A	T/T	T/T
	GEMS51	2	N/N	T/T	C/C	G/G	C/C	G/G	T/T	N/N	A/A	G/G	T/T	G/G	T/T	C/C	A/A	A/A	A/A	T/T	T/T	T/T	T/T	A/A	A/A	C/C	A/A	T/T	T/T
	JI53	2	A/A	T/T	C/C	G/G	C/C	G/G	T/T	T/T	A/A	G/G	T/T	G/G	T/T	C/C	G/G	A/A	A/A	T/T	T/T	T/T	T/T	A/A	A/A	C/C	A/A	T/T	T/T
	LIAO5262	2	A/A	T/T	C/C	G/G	C/C	G/G	T/T	N/N	A/A	G/G	T/T	G/G	T/T	C/C	A/A	A/A	A/A	T/T	T/T	T/T	T/T	A/A	A/A	C/C	A/A	T/T	T/T
	LX9801	2	A/A	T/T	C/C	G/G	C/C	G/G	T/T	N/N	A/A	G/G	T/T	G/G	T/T	C/C	G/G	A/A	A/A	T/T	T/T	T/T	T/T	A/A	A/A	C/C	A/A	T/T	T/T
	M165	2	A/A	T/T	C/C	G/G	C/C	G/G	T/T	N/N	A/A	G/G	T/T	G/G	T/T	C/C	G/G	A/A	A/A	T/T	T/T	T/T	T/T	A/A	A/A	C/C	A/A	T/T	T/T
	MO113	2	A/A	T/T	C/C	G/G	C/C	G/G	T/T	N/N	A/A	G/G	T/T	G/G	T/T	C/C	G/G	A/A	A/A	T/T	T/T	T/T	T/T	A/A	A/A	C/C	A/A	T/T	T/T
	SHEN5003	2	A/A	T/T	C/C	G/G	C/C	G/G	T/T	N/N	A/A	G/G	T/T	G/G	T/T	C/C	G/G	A/A	A/A	T/T	T/T	T/T	T/T	A/A	A/A	C/C	A/A	T/T	T/T
	TX5	2	A/A	T/T	C/C	G/G	C/C	G/G	T/T	T/T	A/A	G/G	T/T	G/G	T/T	C/C	G/G	A/A	A/A	T/T	T/T	T/T	T/T	A/A	A/A	C/C	A/A	T/T	T/T
	ZHENG22	2	A/A	T/T	C/C	G/G	C/C	G/G	T/T	N/N	A/A	G/G	T/T	G/G	T/T	C/C	A/A	A/A	A/A	T/T	T/T	T/T	T/T	A/A	A/A	C/C	A/A	T/T	T/T
	ZI330	2	A/A	T/T	C/C	G/G	C/C	G/G	T/T	T/T	N/N	G/G	T/T	G/G	T/T	C/C	G/G	A/A	A/A	T/T	T/T	T/T	T/T	A/A	A/A	C/C	A/A	T/T	T/T
	1462	3	T/T	T/T	C/C	G/G	C/C	G/G	T/T	N/N	A/A	G/G	T/T	G/G	T/T	C/C	G/G	A/A	A/A	T/T	T/T	T/T	T/T	A/A	A/A	C/C	A/A	T/T	T/T
	A619	3	A/A	T/T	C/C	G/G	C/C	G/G	T/T	N/N	A/A	G/G	T/T	G/G	T/T	C/C	G/G	A/A	A/A	T/T	T/T	T/T	T/T	A/A	A/A	C/C	A/A	T/T	T/T
	BY4839	3	A/A	T/T	C/C	G/G	C/C	G/G	T/T	T/T	A/A	G/G	T/T	G/G	T/T	C/C	G/G	A/A	A/A	T/T	T/T	T/T	T/T	A/A	A/A	C/C	A/A	T/T	T/T
	BY815	3	A/A	T/T	C/C	G/G	C/C	G/G	T/T	G/G	A/A	G/G	T/T	G/G	T/T	C/C	G/G	A/A	A/A	T/T	T/T	T/T	T/T	A/A	A/A	C/C	A/A	T/T	T/T
	CHUAN48-2	3	A/A	T/T	C/C	G/G	C/C	G/G	T/T	T/T	A/A	G/G	T/T	G/G	T/T	C/C	G/G	A/A	A/A	T/T	T/T	T/T	T/T	A/A	A/A	C/C	A/A	T/T	T/T
	CIMBL113	3	A/A	T/T	C/C	G/G	C/C	G/G	T/T	N/N	N/N	G/G	T/T	G/G	T/T	C/C	G/G	A/A	A/A	T/T	T/T	T/T	T/T	A/A	A/A	C/C	A/A	T/T	T/T
	CIMBL142	3	A/A	T/T	C/C	G/G	C/C	G/G	T/T	T/T	A/A	G/G	T/T	G/G	T/T	C/C	A/A	A/A	A/A	T/T	T/T	T/T	T/T	A/A	A/A	C/C	A/A	T/T	T/T
	CIMBL144	3	A/A	T/T	C/C	G/G	C/C	G/G	T/T	N/N	A/A	G/G	T/T	G/G	T/T	C/C	A/A	A/A	A/A	T/T	T/T	T/T	T/T	A/A	A/A	C/C	A/A	T/T	T/T
	CIMBL154	3	A/A	T/T	C/C	G/G	C/C	G/G	T/T	N/N	A/A	G/G	T/T	G/G	T/T	C/C	N/N	A/A	A/A	T/T	T/T	T/T	T/T	A/A	A/A	C/C	A/A	T/T	T/T
	CIMBL157	3	A/A	T/T	C/C	G/G	C/C	G/G	T/T	N/N	N/N	G/G	T/T	G/G	T/T	C/C	G/G	A/A	A/A	T/T	T/T	T/T	T/T	A/A	A/A	C/C	A/A	T/T	T/T
	CIMBL67	3	N/N	T/T	C/C	G/G	C/C	G/G	T/T	G/G	N/N	G/G	T/T	G/G	T/T	C/C	G/G	A/A	A/A	T/T	T/T	T/T	T/T	A/A	A/A	C/C	A/A	T/T	T/T
	CIMBL68	3	A/A	T/T	C/C	G/G	C/C	G/G	T/T	N/N	N/N	G/G	T/T	G/G	T/T	C/C	G/G	A/A	A/A	T/T	T/T	T/T	T/T	A/A	A/A	C/C	A/A	T/T	T/T
	CIMBL71	3	A/A	T/T	C/C	G/G	C/C	G/G	T/T	N/N	A/A	G/G	T/T	G/G	T/T	C/C	G/G	A/A	A/A	T/T	T/T	T/T	T/T	A/A	A/A	C/C	A/A	T/T	T/T
	CIMBL89	3	T/T	T/T	C/C	A/A	C/C	G/G	T/T	N/N	N/N	G/G	T/T	G/G	T/T	C/C	G/G	A/A	A/A	T/T	T/T	T/T	T/T	A/A	A/A	C/C	A/A	T/T	T/T
	CIMBL92	3	A/A	T/T	C/C	G/G	C/C	G/G	T/T	N/N	N/N	G/G	T/T	G/G	T/T	C/C	G/G	A/A	A/A	T/T	T/T	T/T	T/T	A/A	A/A	C/C	A/A	T/T	T/T
	CML118	3	A/A	T/T	C/C	G/G	C/C	G/G	T/T	N/N	A/A	G/G	T/T	G/G	T/T	C/C	G/G	A/A	A/A	T/T	T/T	T/T	T/T	A/A	A/A	C/C	A/A	T/T	T/T
	CML134	3	A/A	T/T	C/C	G/G	C/C	G/G	T/T	T/T	A/A	G/G	T/T	G/G	T/T	C/C	G/G	A/A	A/A	T/T	T/T	T/T	T/T	A/A	A/A	C/C	A/A	T/T	T/T
	CML225	3	A/A	T/T	C/C	G/G	C/C	G/G	T/T	T/T	A/A	G/G	T/T	G/G	T/T	C/C	G/G	A/A	A/A	T/T	T/T	T/T	T/T	A/A	A/A	C/C	A/A	T/T	T/T
	CML323	3	A/A	T/T	C/C	G/G	C/C	G/G	T/T	N/N	A/A	G/G	T/T	G/G	T/T	C/C	G/G	A/A	A/A	T/T	T/T	T/T	T/T	A/A	A/A	C/C	A/A	T/T	T/T
	CML326	3	A/A	T/T	C/C	G/G	C/C	G/G	T/T	N/N	A/A	G/G	T/T	G/G	T/T	C/C	G/G	A/A	A/A	T/T	T/T	T/T	T/T	A/A	A/A	C/C	A/A	T/T	T/T
	CML431	3	A/A	T/T	C/C	G/G	C/C	G/G	T/T	N/N	A/A	G/G	T/T	G/G	T/T	C/C	G/G	A/A	A/A	T/T	T/T	T/T	T/T	A/A	A/A	C/C	A/A	T/T	T/T
	CML433	3	A/A	T/T	C/C	A/A	C/C	G/G	T/T	N/N	A/A	G/G	T/T	G/G	T/T	C/C	G/G	A/A	A/A	T/T	T/T	T/T	T/T	A/A	A/A	C/C	A/A	T/T	T/T
	CML51	3	T/T	T/T	C/C	G/G	C/C	G/G	T/T	N/N	A/A	G/G	T/T	G/G	T/T	C/C	G/G	A/A	A/A	T/T	T/T	T/T	T/T	A/A	A/A	C/C	A/A	T/T	T/T
	DAN360	3	A/A	T/T	C/C	G/G	C/C	G/G	T/T	T/T	A/A	G/G	T/T	G/G	T/T	C/C	A/A	A/A	A/A	T/T	T/T	T/T	T/T	A/A	A/A	C/C	A/A	T/T	T/T
	DE.EX	3	N/N	T/T	C/C	A/A	C/C	G/G	T/T	T/T	A/A	G/G	T/T	G/G	T/T	C/C	G/G	A/A	A/A	T/T	T/T	T/T	T/T	A/A	A/A	C/C	A/A	T/T	T/T
	DH29	3	A/A	T/T	C/C	G/G	C/C	G/G	T/T	N/N	N/N	G/G	T/T	G/G	T/T	C/C	G/G	A/A	A/A	T/T	T/T	T/T	T/T	A/A	A/A	C/C	A/A	T/T	T/T
	ES40	3	A/A	T/T	C/C	G/G	C/C	G/G	T/T	N/N	N/N	G/G	T/T	G/G	T/T	C/C	G/G	A/A	A/A	T/T	T/T	T/T	T/T	A/A	A/A	C/C	A/A	T/T	T/T
	GEMS15	3	T/T	T/T	C/C	G/G	C/C	G/G	T/T	N/N	A/A	G/G	T/T	G/G	T/T	C/C	A/A	A/A	A/A	T/T	T/T	T/T	T/T	A/A	A/A	C/C	A/A	T/T	T/T
	GEMS20	3	A/A	T/T	C/C	G/G	C/C	G/G	T/T	N/N	A/A	G/G	T/T	G/G	T/T	C/C	G/G	A/A	A/A	T/T	T/T	T/T	T/T	A/A	A/A	C/C	G/G	T/T	T/T
	GEMS28	3	A/A	T/T	C/C	G/G	C/C	G/G	T/T	T/T	N/N	G/G	T/T	G/G	T/T	C/C	A/A	A/A	A/A	T/T	T/T	T/T	T/T	A/A	A/A	C/C	A/A	T/T	T/T
	GEMS35	3	A/A	T/T	C/C	G/G	C/C	G/G	T/T	N/N	N/N	G/G	T/T	G/G	T/T	C/C	G/G	A/A	A/A	T/T	T/T	T/T	T/T	A/A	A/A	C/C	A/A	T/T	T/T
	GEMS39	3	N/N	T/T	C/C	A/A	C/C	G/G	T/T	T/T	N/N	G/G	T/T	G/G	T/T	C/C	G/G	A/A	A/A	T/T	T/T	T/T	T/T	A/A	A/A	C/C	A/A	T/T	T/T
	GEMS42	3	N/N	T/T	C/C	G/G	C/C	G/G	T/T	N/N	A/A	G/G	T/T	G/G	T/T	C/C	G/G	A/A	A/A	T/T	T/T	T/T	T/T	A/A	A/A	C/C	A/A	T/T	T/T
	GEMS62	3	A/A	T/T	C/C	G/G	C/C	G/G	T/T	T/T	A/A	G/G	T/T	G/G	T/T	C/C	A/A	A/A	A/A	T/T	T/T	T/T	T/T	A/A	A/A	C/C	A/A	T/T	T/T
	GEMS9	3	A/A	T/T	C/C	G/G	C/C	G/G	T/T	N/N	N/N	G/G	T/T	G/G	T/T	C/C	G/G	A/A	A/A	T/T	T/T	T/T	T/T	A/A	A/A	C/C	A/A	T/T	T/T
	GY237	3	A/A	T/T	C/C	G/G	C/C	G/G	T/T	T/T	A/A	G/G	T/T	G/G	T/T	C/C	G/G	A/A	A/A	T/T	T/T	T/T	T/T	A/A	A/A	C/C	A/A	T/T	T/T
	GY798	3	A/A	T/T	C/C	G/G	C/C	G/G	T/T	T/T	A/A	G/G	T/T	G/G	T/T	C/C	G/G	A/A	A/A	T/T	T/T	T/T	T/T	A/A	A/A	C/C	A/A	T/T	T/T
	LV28	3	N/N	T/T	C/C	A/A	C/C	G/G	T/T	N/N	A/A	G/G	T/T	G/G	T/T	C/C	G/G	A/A	A/A	T/T	T/T	T/T	T/T	A/A	A/A	C/C	A/A	T/T	T/T
	M153	3	A/A	T/T	C/C	G/G	C/C	G/G	T/T	N/N	N/N	G/G	T/T	G/G	T/T	C/C	G/G	A/A	A/A	T/T	T/T	T/T	T/T	A/A	A/A	C/C	A/A	T/T	T/T
	MN	3	A/A	T/T	C/C	G/G	C/C	G/G	T/T	N/N	A/A	G/G	T/T	G/G	T/T	C/C	G/G	A/A	A/A	T/T	T/T	T/T	T/T	A/A	A/A	C/C	A/A	T/T	T/T
	MO17	3	A/A	T/T	C/C	G/G	C/C	G/G	T/T	N/N	A/A	G/G	T/T	G/G	T/T	C/C	G/G	A/A	A/A	T/T	T/T	T/T	T/T	A/A	A/A	C/C	A/A	T/T	T/T
	NAN21-3	3	A/A	T/T	C/C	G/G	C/C	G/G	T/T	N/N	N/N	G/G	T/T	G/G	T/T	C/C	A/A	A/A	A/A	T/T	T/T	T/T	T/T	A/A	A/A	C/C	A/A	T/T	T/T
	NMJT	3	A/A	T/T	C/C	G/G	C/C	G/G	T/T	N/N	N/N	G/G	T/T	G/G	T/T	C/C	G/G	A/A	A/A	T/T	T/T	T/T	T/T	A/A	A/A	C/C	A/A	T/T	T/T
	RY729	3	A/A	T/T	C/C	G/G	C/C	G/G	T/T	N/N	A/A	G/G	T/T	G/G	T/T	C/C	G/G	A/A	A/A	T/T	T/T	T/T	T/T	A/A	A/A	C/C	A/A	T/T	T/T
	SY1077	3	N/N	T/T	C/C	A/A	C/C	G/G	T/T	T/T	A/A	G/G	T/T	G/G	T/T	C/C	G/G	A/A	A/A	T/T	T/T	T/T	T/T	A/A	A/A	C/C	A/A	T/T	T/T
	WMR	3	N/N	T/T	C/C	G/G	C/C	G/G	T/T	N/N	N/N	G/G	T/T	G/G	T/T	C/C	G/G	A/A	A/A	T/T	T/T	T/T	T/T	A/A	A/A	C/C	A/A	T/T	T/T
	YE478	3	A/A	T/T	C/C	G/G	C/C	G/G	T/T	N/N	N/N	G/G	T/T	G/G	T/T	C/C	G/G	A/A	A/A	T/T	T/T	T/T	T/T	A/A	A/A	C/C	A/A	T/T	T/T
	YE8001	3	A/A	T/T	C/C	G/G	C/C	G/G	T/T	N/N	A/A	G/G	T/T	G/G	T/T	C/C	G/G	A/A	A/A	T/T	T/T	T/T	T/T	A/A	A/A	C/C	A/A	T/T	T/T
	04K5686	4	A/A	T/T	C/C	G/G	C/C	G/G	T/T	N/N	N/N	G/G	T/T	G/G	T/T	C/C	G/G	A/A	A/A	T/T	T/T	T/T	T/T	A/A	A/A	C/C	A/A	T/T	T/T
	04K5702	4	A/A	T/T	C/C	G/G	C/C	G/G	T/T	N/N	A/A	G/G	T/T	G/G	T/T	C/C	G/G	A/A	A/A	T/T	T/T	T/T	T/T	A/A	A/A	C/C	A/A	T/T	T/T
	B151	4	A/A	T/T	C/C	G/G	C/C	G/G	T/T	N/N	N/N	G/G	T/T	G/G	T/T	C/C	G/G	A/A	A/A	T/T	T/T	T/T	T/T	A/A	A/A	C/C	A/A	T/T	T/T
	BS16	4	A/A	T/T	C/C	G/G	C/C	G/G	T/T	N/N	A/A	G/G	T/T	G/G	T/T	C/C	G/G	A/A	A/A	T/T	T/T	T/T	T/T	A/A	A/A	C/C	A/A	T/T	T/T
	CIMBL105	4	N/N	T/T	C/C	A/A	C/C	G/G	T/T	N/N	N/N	G/G	T/T	G/G	T/T	C/C	G/G	A/A	A/A	T/T	T/T	T/T	T/T	A/A	A/A	C/C	A/A	T/T	T/T
	CIMBL112	4	N/N	T/T	C/C	G/G	C/C	G/G	T/T	N/N	N/N	G/G	T/T	G/G	T/T	C/C	G/G	A/A	A/A	T/T	T/T	T/T	T/T	A/A	A/A	C/C	A/A	T/T	T/T
	CIMBL116	4	A/A	T/T	C/C	G/G	C/C	G/G	T/T	N/N	N/N	G/G	T/T	G/G	T/T	C/C	G/G	A/A	A/A	T/T	T/T	T/T	T/T	A/A	A/A	C/C	A/A	T/T	T/T
	CIMBL121	4	A/A	T/T	C/C	G/G	C/C	G/G	T/T	N/N	N/N	G/G	T/T	G/G	T/T	C/C	G/G	A/A	A/A	T/T	T/T	T/T	T/T	A/A	A/A	C/C	A/A	T/T	T/T
	CIMBL133	4	A/A	T/T	C/C	G/G	C/C	G/G	T/T	G/G	A/A	G/G	T/T	G/G	T/T	C/C	G/G	A/A	A/A	T/T	T/T	T/T	T/T	A/A	A/A	C/C	A/A	T/T	T/T
	CIMBL155	4	A/A	T/T	C/C	G/G	C/C	G/G	T/T	T/T	N/N	G/G	T/T	G/G	T/T	C/C	N/N	A/A	A/A	T/T	T/T	T/T	T/T	A/A	A/A	C/C	A/A	T/T	T/T
	CIMBL5	4	A/A	T/T	C/C	G/G	C/C	G/G	T/T	N/N	N/N	G/G	T/T	G/G	T/T	C/C	G/G	A/A	A/A	T/T	T/T	T/T	T/T	A/A	A/A	C/C	A/A	T/T	T/T
	D047	4	A/A	T/T	C/C	G/G	C/C	G/G	T/T	N/N	G/G	G/G	T/T	G/G	T/T	C/C	G/G	A/A	A/A	T/T	T/T	T/T	T/T	A/A	A/A	C/C	A/A	T/T	T/T
	GEMS41	4	A/A	T/T	C/C	G/G	C/C	G/G	T/T	N/N	A/A	G/G	T/T	G/G	T/T	C/C	G/G	A/A	A/A	T/T	T/T	T/T	T/T	A/A	A/A	C/C	A/A	T/T	T/T
	GEMS49	4	A/A	T/T	C/C	G/G	C/C	G/G	T/T	N/N	N/N	G/G	T/T	G/G	T/T	C/C	A/A	A/A	A/A	T/T	T/T	T/T	T/T	A/A	A/A	C/C	A/A	T/T	T/T
	GEMS59	4	A/A	T/T	C/C	G/G	C/C	G/G	T/T	T/T	A/A	G/G	T/T	G/G	T/T	C/C	G/G	A/A	A/A	T/T	T/T	T/T	T/T	A/A	A/A	C/C	A/A	T/T	T/T
	GY386	4	A/A	T/T	C/C	G/G	C/C	G/G	T/T	N/N	A/A	G/G	T/T	G/G	T/T	C/C	G/G	A/A	A/A	T/T	T/T	T/T	T/T	A/A	A/A	C/C	A/A	T/T	T/T
	GY923	4	A/A	T/T	C/C	G/G	C/C	G/G	T/T	G/G	A/A	G/G	T/T	G/G	T/T	C/C	G/G	A/A	A/A	T/T	T/T	T/T	T/T	A/A	A/A	C/C	A/A	T/T	T/T
	JI63	4	A/A	T/T	C/C	G/G	C/C	G/G	T/T	N/N	A/A	G/G	T/T	G/G	T/T	C/C	G/G	A/A	A/A	T/T	T/T	T/T	T/T	A/A	A/A	C/C	A/A	T/T	T/T
	JI846	4	A/A	T/T	C/C	G/G	C/C	G/G	T/T	G/G	A/A	G/G	T/T	G/G	T/T	C/C	G/G	A/A	A/A	T/T	T/T	T/T	T/T	A/A	A/A	C/C	A/A	T/T	T/T
	LIAO5114	4	A/A	T/T	C/C	G/G	C/C	G/G	T/T	T/T	A/A	G/G	T/T	G/G	T/T	C/C	G/G	A/A	A/A	T/T	T/T	T/T	T/T	A/A	A/A	C/C	A/A	T/T	T/T
	LY042	4	A/A	T/T	C/C	G/G	C/C	G/G	T/T	N/N	A/A	G/G	T/T	G/G	T/T	C/C	G/G	A/A	A/A	T/T	T/T	T/T	T/T	A/A	A/A	C/C	A/A	T/T	T/T
	SI446	4	A/A	T/T	C/C	G/G	C/C	G/G	T/T	N/N	N/N	G/G	T/T	G/G	T/T	C/C	G/G	A/A	A/A	T/T	T/T	T/T	T/T	A/A	A/A	C/C	A/A	T/T	T/T
	SY1128	4	N/N	T/T	C/C	A/A	C/C	G/G	T/T	N/N	A/A	G/G	T/T	G/G	T/T	C/C	G/G	A/A	A/A	T/T	T/T	T/T	T/T	A/A	A/A	C/C	A/A	T/T	T/T
	YE107	4	T/T	T/T	C/C	G/G	C/C	G/G	T/T	N/N	N/N	G/G	T/T	G/G	T/T	C/C	G/G	A/A	A/A	T/T	T/T	T/T	T/T	A/A	A/A	C/C	A/A	T/T	T/T
	812	5	A/A	T/T	C/C	G/G	C/C	G/G	T/T	N/N	A/A	G/G	T/T	G/G	T/T	C/C	G/G	A/A	A/A	T/T	T/T	T/T	T/T	A/A	A/A	C/C	A/A	T/T	T/T
	9782	5	A/A	T/T	C/C	G/G	C/C	G/G	T/T	T/T	A/A	G/G	T/T	G/G	T/T	C/C	G/G	A/A	A/A	T/T	T/T	T/T	T/T	A/A	A/A	C/C	A/A	T/T	T/T
	B110	5	A/A	T/T	C/C	G/G	C/C	G/G	T/T	G/G	A/A	G/G	T/T	G/G	T/T	C/C	A/A	A/A	A/A	T/T	T/T	T/T	T/T	A/A	A/A	C/C	A/A	T/T	T/T
	BY813	5	A/A	T/T	C/C	G/G	C/C	G/G	T/T	N/N	A/A	G/G	T/T	G/G	T/T	C/C	G/G	A/A	A/A	T/T	T/T	T/T	T/T	A/A	A/A	C/C	A/A	T/T	T/T
	CIMBL118	5	A/A	T/T	C/C	G/G	C/C	G/G	T/T	N/N	N/N	G/G	T/T	G/G	T/T	C/C	G/G	A/A	A/A	T/T	T/T	T/T	T/T	A/A	A/A	C/C	A/A	T/T	T/T
	CIMBL120	5	A/A	T/T	C/C	G/G	C/C	G/G	T/T	N/N	N/N	G/G	T/T	G/G	T/T	C/C	G/G	A/A	A/A	T/T	T/T	T/T	T/T	A/A	A/A	C/C	A/A	T/T	T/T
	CIMBL13	5	A/A	T/T	C/C	G/G	C/C	G/G	T/T	N/N	N/N	G/G	T/T	G/G	T/T	C/C	A/A	A/A	A/A	T/T	T/T	T/T	T/T	A/A	A/A	C/C	A/A	T/T	T/T
	CIMBL139	5	A/A	T/T	C/C	G/G	C/C	G/G	T/T	N/N	N/N	G/G	T/T	G/G	T/T	C/C	G/G	A/A	A/A	T/T	T/T	T/T	T/T	A/A	A/A	C/C	A/A	T/T	T/T
	CIMBL140	5	A/A	T/T	C/C	G/G	C/C	G/G	T/T	N/N	N/N	G/G	T/T	G/G	T/T	C/C	G/G	A/A	A/A	T/T	T/T	T/T	T/T	A/A	A/A	C/C	A/A	T/T	T/T
	CIMBL19	5	N/N	T/T	C/C	G/G	C/C	G/G	T/T	N/N	N/N	G/G	T/T	G/G	T/T	C/C	G/G	A/A	A/A	T/T	T/T	T/T	T/T	A/A	A/A	C/C	A/A	T/T	T/T
	CIMBL39	5	A/A	T/T	C/C	G/G	C/C	G/G	T/T	N/N	A/A	G/G	T/T	G/G	T/T	C/C	G/G	A/A	A/A	T/T	T/T	T/T	T/T	A/A	A/A	C/C	A/A	T/T	T/T
	CIMBL50	5	A/A	T/T	C/C	G/G	C/C	G/G	T/T	N/N	N/N	G/G	T/T	G/G	T/T	C/C	G/G	A/A	A/A	T/T	T/T	T/T	T/T	A/A	A/A	C/C	A/A	T/T	T/T
	CML114	5	N/N	T/T	C/C	A/A	C/C	G/G	T/T	T/T	A/A	G/G	T/T	G/G	T/T	C/C	G/G	A/A	A/A	T/T	T/T	T/T	T/T	A/A	A/A	C/C	A/A	T/T	T/T
	CML327	5	A/A	T/T	C/C	G/G	C/C	G/G	T/T	T/T	N/N	G/G	T/T	G/G	T/T	C/C	G/G	A/A	A/A	T/T	T/T	T/T	T/T	A/A	A/A	C/C	A/A	T/T	T/T
	CML50	5	A/A	T/T	C/C	G/G	C/C	G/G	T/T	N/N	A/A	G/G	T/T	G/G	T/T	C/C	G/G	A/A	A/A	T/T	T/T	T/T	T/T	A/A	A/A	C/C	A/A	T/T	T/T
	DAN340	5	A/A	T/T	C/C	G/G	C/C	G/G	T/T	N/N	A/A	G/G	T/T	G/G	T/T	C/C	G/G	A/A	A/A	T/T	T/T	T/T	T/T	A/A	A/A	C/C	A/A	T/T	T/T
	DAN598	5	A/A	T/T	C/C	G/G	C/C	G/G	T/T	N/N	N/N	G/G	T/T	G/G	T/T	C/C	A/A	A/A	A/A	T/T	T/T	T/T	T/T	A/A	A/A	C/C	A/A	T/T	T/T
	DSB	5	A/A	T/T	C/C	G/G	C/C	G/G	T/T	N/N	A/A	G/G	T/T	G/G	T/T	C/C	G/G	A/A	A/A	T/T	T/T	T/T	T/T	A/A	A/A	C/C	A/A	T/T	T/T
	GEMS21	5	A/A	T/T	C/C	G/G	C/C	G/G	T/T	N/N	A/A	G/G	T/T	G/G	T/T	C/C	A/A	A/A	A/A	T/T	T/T	T/T	T/T	A/A	A/A	C/C	A/A	T/T	T/T
	GEMS29	5	A/A	T/T	C/C	G/G	C/C	G/G	T/T	T/T	A/A	G/G	T/T	G/G	T/T	C/C	A/A	A/A	A/A	T/T	T/T	T/T	T/T	A/A	A/A	C/C	A/A	T/T	T/T
	GEMS30	5	A/A	T/T	C/C	G/G	C/C	G/G	T/T	T/T	A/A	G/G	T/T	G/G	T/T	C/C	A/A	A/A	A/A	T/T	T/T	T/T	T/T	A/A	A/A	C/C	A/A	T/T	T/T
	GEMS31	5	A/A	T/T	C/C	G/G	C/C	G/G	T/T	N/N	A/A	G/G	T/T	G/G	T/T	C/C	A/A	A/A	A/A	T/T	T/T	T/T	T/T	A/A	A/A	C/C	A/A	T/T	T/T
	GEMS37	5	A/A	T/T	C/C	G/G	C/C	G/G	T/T	N/N	A/A	G/G	T/T	G/G	T/T	C/C	G/G	A/A	A/A	T/T	T/T	T/T	T/T	A/A	A/A	C/C	A/A	T/T	T/T
	GEMS5	5	A/A	T/T	C/C	G/G	C/C	G/G	T/T	N/N	A/A	G/G	T/T	G/G	T/T	C/C	A/A	A/A	A/A	T/T	T/T	T/T	T/T	A/A	A/A	C/C	A/A	T/T	T/T
	GEMS52	5	A/A	T/T	C/C	G/G	C/C	G/G	T/T	N/N	A/A	G/G	T/T	G/G	T/T	C/C	A/A	A/A	A/A	T/T	T/T	T/T	T/T	A/A	A/A	C/C	A/A	T/T	T/T
	GEMS56	5	A/A	T/T	C/C	G/G	C/C	G/G	T/T	N/N	A/A	G/G	T/T	G/G	T/T	C/C	G/G	A/A	A/A	T/T	T/T	T/T	T/T	A/A	A/A	C/C	A/A	T/T	T/T
	GEMS63	5	A/A	T/T	C/C	G/G	C/C	G/G	T/T	N/N	N/N	G/G	T/T	G/G	T/T	C/C	A/A	A/A	A/A	T/T	T/T	T/T	T/T	A/A	A/A	C/C	A/A	T/T	T/T
	GEMS65	5	A/A	T/T	C/C	G/G	C/C	G/G	T/T	N/N	A/A	G/G	T/T	G/G	T/T	C/C	A/A	A/A	A/A	T/T	T/T	T/T	T/T	A/A	A/A	C/C	A/A	T/T	T/T
	GY1032	5	N/N	T/T	C/C	G/G	C/C	G/G	T/T	T/T	A/A	G/G	T/T	G/G	T/T	C/C	G/G	A/A	A/A	T/T	T/T	T/T	T/T	A/A	A/A	C/C	A/A	T/T	T/T
	GY386B	5	A/A	T/T	C/C	G/G	C/C	G/G	T/T	N/N	A/A	G/G	T/T	G/G	T/T	C/C	G/G	A/A	A/A	T/T	T/T	T/T	T/T	A/A	A/A	C/C	A/A	T/T	T/T
	HSBN	5	A/A	T/T	C/C	G/G	C/C	G/G	T/T	N/N	A/A	G/G	T/T	G/G	T/T	C/C	G/G	A/A	A/A	T/T	T/T	T/T	T/T	A/A	A/A	C/C	A/A	T/T	T/T
	K22	5	A/A	T/T	C/C	G/G	C/C	G/G	T/T	N/N	A/A	G/G	T/T	G/G	T/T	C/C	G/G	A/A	A/A	T/T	T/T	T/T	T/T	A/A	A/A	C/C	A/A	T/T	T/T
	LY	5	A/A	T/T	C/C	G/G	C/C	G/G	T/T	N/N	N/N	G/G	T/T	G/G	T/T	C/C	G/G	A/A	A/A	T/T	T/T	T/T	T/T	A/A	A/A	C/C	A/A	T/T	T/T
	M97	5	A/A	T/T	C/C	G/G	C/C	G/G	T/T	T/T	A/A	G/G	T/T	G/G	T/T	C/C	G/G	A/A	A/A	T/T	T/T	T/T	T/T	A/A	A/A	C/C	A/A	T/T	T/T
	RY684	5	A/A	T/T	C/C	G/G	C/C	G/G	T/T	N/N	N/N	G/G	T/T	G/G	T/T	C/C	G/G	A/A	A/A	T/T	T/T	T/T	T/T	A/A	A/A	C/C	A/A	T/T	T/T
	SC55	5	A/A	T/T	C/C	G/G	C/C	G/G	T/T	N/N	N/N	G/G	T/T	G/G	T/T	C/C	G/G	A/A	A/A	T/T	T/T	T/T	T/T	A/A	A/A	C/C	A/A	T/T	T/T
	TY9	5	A/A	T/T	C/C	G/G	C/C	G/G	T/T	N/N	A/A	G/G	T/T	G/G	T/T	C/C	G/G	A/A	A/A	T/T	T/T	T/T	T/T	A/A	A/A	C/C	A/A	T/T	T/T
	BY855	6	A/A	T/T	C/C	G/G	C/C	G/G	T/T	N/N	A/A	G/G	T/T	G/G	T/T	C/C	G/G	A/A	A/A	T/T	T/T	T/T	T/T	A/A	A/A	C/C	A/A	T/T	T/T
	CIMBL123	6	N/N	T/T	C/C	A/A	C/C	G/G	T/T	N/N	A/A	G/G	T/T	G/G	T/T	C/C	G/G	A/A	A/A	T/T	T/T	T/T	T/T	A/A	A/A	C/C	A/A	T/T	T/T
	CIMBL141	6	A/A	T/T	C/C	G/G	C/C	G/G	T/T	N/N	N/N	G/G	T/T	G/G	T/T	C/C	A/A	A/A	A/A	T/T	T/T	T/T	T/T	A/A	A/A	C/C	A/A	T/T	T/T
	CIMBL21	6	A/A	T/T	C/C	G/G	C/C	G/G	T/T	T/T	A/A	G/G	T/T	G/G	T/T	C/C	G/G	A/A	A/A	T/T	T/T	T/T	T/T	A/A	A/A	C/C	A/A	T/T	T/T
	CIMBL27	6	T/T	T/T	C/C	G/G	C/C	G/G	T/T	N/N	A/A	G/G	T/T	G/G	T/T	C/C	G/G	A/A	A/A	T/T	T/T	T/T	T/T	A/A	A/A	C/C	A/A	T/T	T/T
	CML454	6	A/A	T/T	C/C	G/G	C/C	G/G	T/T	N/N	N/N	G/G	T/T	G/G	T/T	C/C	G/G	A/A	A/A	T/T	T/T	T/T	T/T	A/A	A/A	C/C	A/A	T/T	T/T
	GEMS47	6	A/A	T/T	C/C	G/G	C/C	G/G	T/T	N/N	N/N	G/G	T/T	G/G	T/T	C/C	G/G	A/A	A/A	T/T	T/T	T/T	T/T	A/A	A/A	C/C	A/A	T/T	T/T
	HYS	6	A/A	T/T	C/C	G/G	C/C	G/G	T/T	N/N	N/N	G/G	T/T	G/G	T/T	C/C	G/G	A/A	A/A	T/T	T/T	T/T	T/T	A/A	A/A	C/C	A/A	T/T	T/T
	TIAN77	6	A/A	T/T	C/C	G/G	C/C	G/G	T/T	N/N	A/A	G/G	T/T	G/G	T/T	C/C	G/G	A/A	A/A	T/T	T/T	T/T	T/T	A/A	A/A	C/C	A/A	T/T	T/T
	TY8	6	A/A	T/T	C/C	G/G	C/C	G/G	T/T	N/N	N/N	G/G	T/T	G/G	T/T	C/C	G/G	A/A	A/A	T/T	T/T	T/T	T/T	A/A	A/A	C/C	A/A	T/T	T/T
	WH413	6	A/A	T/T	C/C	G/G	C/C	G/G	T/T	N/N	A/A	G/G	T/T	G/G	T/T	C/C	G/G	A/A	A/A	T/T	T/T	T/T	T/T	A/A	A/A	C/C	A/A	T/T	T/T
	YU87-1	6	A/A	T/T	C/C	G/G	C/C	G/G	T/T	N/N	N/N	G/G	T/T	G/G	T/T	C/C	G/G	A/A	A/A	T/T	T/T	T/T	T/T	A/A	A/A	C/C	A/A	T/T	T/T
	B73	7	A/A	T/T	C/C	G/G	C/C	G/G	T/T	T/T	N/N	G/G	T/T	G/G	T/T	C/C	A/A	A/A	A/A	T/T	T/T	T/T	T/T	A/A	A/A	C/C	A/A	T/T	T/T
	GEMS16	7	T/T	T/T	C/C	G/G	C/C	G/G	T/T	N/N	N/N	G/G	T/T	G/G	T/T	C/C	A/A	A/A	A/A	T/T	T/T	T/T	T/T	A/A	A/A	C/C	A/A	T/T	T/T
	JH59	7	A/A	T/T	C/C	G/G	C/C	G/G	T/T	N/N	A/A	G/G	T/T	G/G	T/T	C/C	G/G	A/A	A/A	T/T	T/T	T/T	T/T	A/A	A/A	C/C	A/A	T/T	T/T
	K12	7	A/A	T/T	C/C	G/G	C/C	G/G	T/T	N/N	A/A	G/G	T/T	G/G	T/T	C/C	G/G	A/A	A/A	T/T	T/T	T/T	T/T	A/A	A/A	C/C	A/A	T/T	T/T
	ZHI41	7	A/A	T/T	C/C	G/G	C/C	G/G	T/T	N/N	N/N	G/G	T/T	G/G	T/T	C/C	G/G	A/A	A/A	T/T	T/T	T/T	T/T	A/A	A/A	C/C	A/A	T/T	T/T
Note: The physical start position of the 831-bp fragment is chr4.S_83504914. Presence of the 831-bp fragment is coded as A/A; absence as T/T; heterozygous genotypes are coded as N/N for ease of analysis.

## Sheet: Table S4
Table S4. The cis-acting elements in the ZmRRS1 promoter.
Variaty name	Family	Sequence	Number
B73	C2H2	CCCACG	1
	Dof	AGAAAA、GAAAAG	2
	ERF	GCCGCC、CGCCGC、GCGGCG、GGCGGC、CCGCCT	32
	LBD	TCCGTC、CACGCC	8
	LFY	GCCTGC	1
	MYB	ATTAGG	1
	TALE	CTCCGT	4
	TCP	GGGTCC	1
	WRKY	CGTCAA	1
CML496	C2H2	GGGTCC	1
	Dof	AGAAAA、CGCACG	3
	ERF	CGCCGC、GCGGCG、GGCGGC、CCGCCT	33
	LBD	GTGCCGC	7
	LFY	CAAAAGC	2
	MIKC_MADS	AAGCCG	3
	MYB	AAGCCGCC	1
	TALE	TCCTCT	5
	TCP	ATTAGGTT	1
	WRKY	CGTCAA	1

## Sheet: Table S5
Table S5. Maize orthologs of resistance-associated WRKY hub genes from the R. solani-responsive defense GRN of Brachypodium distachyon.
B. distachyon Gene ID	B. distachyon Gene Name	Maize Ortholog Gene ID	Maize Ortholog Gene Name	Maize Ortholog Functional Annotation
Bradi2g22241	BdWRKY36	Zm00001d010617(GRMZM2G432583)	ZmWRKY44	WRKY-transcription factor 44
Bradi2g30695	BdWRKY38	Zm00001d023615(GRMZM2G004060)	ZmWRKY15	WRKY-transcription factor 15
Note: Orthologs were identified using Phytozome (https://phytozome-next.jgi.doe.gov/).

## Sheet: Table S6
Table S6. Genes differentially expressed in ZmRRS1-OE lines compared with the ND101 plants at non-inoculated conditions (ZmRRS1-OE-Mock vs ND101-Mock).
Differentially expressed genes (DEGs) were showed with log2 (FC) and P-value (P < 0.05 and absolute log2(fold change)≥1.5)
Gene-ID	log2 (FC)	P-Value	Annotation information
ZemaCp002	0.761827	0.000479574	Photosynthetic reaction centre protein
Zm00001d000070	0.941451	0.00072899	PLAC8 family
Zm00001d000196	-0.656094	4.82789e-05	MatE
Zm00001d000279	1.00538	0.00167128	Ribulose bisphosphate carboxylase large chain, catalytic domain
Zm00001d000288	1.1986	6.26854e-07	AUX/IAA family
Zm00001d000305	-0.648504	0.000359798	Pyridine nucleotide-disulphide oxidoreductase
Zm00001d000316	0.707156	3.50755e-05	Malic enzyme, NAD binding domain
Zm00001d000408	0.763333	1.41708e-09	Leucine Rich repeat
Zm00001d000417	0.778404	0.000111962	Photosynthetic reaction centre protein
Zm00001d001824	1.02687	0.000329388	Dof domain, zinc finger
Zm00001d001857	0.707885	8.85661e-05	Chlorophyll A-B binding protein
Zm00001d001900	-1.6791	0.000314035	Papain family cysteine protease;; Cathepsin propeptide inhibitor domain (I29)
Zm00001d001907	1.00528	0.000684145	AP2 domain
Zm00001d001960	-0.925818	0.000195066	2OG-Fe(II) oxygenase superfamily
Zm00001d002323	0.627356	6.28076e-06	Trypsin family protein
Zm00001d002333	1.93043	0.00112462	K+ potassium transporter
Zm00001d002351	1.30113	1.66965e-12	Terpene synthase family, metal binding domain
Zm00001d002364	0.957438	0.000797654	AP2 domain
Zm00001d002372	-0.864694	0.000324784	YT521-B-like domain
Zm00001d002381	-0.805399	0.000469943	unknown
Zm00001d002428	0.692086	5.32946e-06	EF hand family protein
Zm00001d002449	-2.50333	2.80626e-05	DNA Binding Domain (C-terminal) Leafy/Floricaul
Zm00001d002614	-0.823737	7.95793e-07	Sugar (and other) transporter
Zm00001d002630	-0.706241	0.000720589	Protein of unknown function (DUF4005);; IQ calmodulin-binding motif
Zm00001d002811	0.620862	0.000230174	GATA zinc finger
Zm00001d002848	0.59535	6.10731e-06	unknown
Zm00001d002940	1.45777	1.84395e-10	Phosphatidylinositol-4-phosphate 5-Kinase
Zm00001d003012	1.06522	3.20681e-05	Triose-phosphate Transporter family
Zm00001d003023	1.12361	2.04657e-05	Protein tyrosine and serine/threonine kinase
Zm00001d003047	-0.866629	0.00148665	PPR repeat family
Zm00001d003059	-1.20881	5.58793e-05	Beta-eliminating lyase;; Aminotransferase class I and II
Zm00001d003181	0.838085	0.000100548	DOMON domain;; Eukaryotic cytochrome b561
Zm00001d003311	1.62283	5.34771e-33	2OG-Fe(II) oxygenase superfamily
Zm00001d003423	-0.857271	1.24016e-07	Anion-transporting ATPase
Zm00001d003457	0.661902	6.94772e-09	PLAT/LH2 domain
Zm00001d003515	-1.52969	6.41301e-05	Xylanase inhibitor N-terminal
Zm00001d003555	-1.78905	1.25437e-07	Ankyrin repeats (many copies)
Zm00001d003603	0.65446	7.42957e-05	POT family
Zm00001d004055	-0.686936	1.0384e-05	MatE
Zm00001d004279	1.05541	0.00061112	Terpene synthase family, metal binding domain
Zm00001d004333	1.34521	3.17233e-06	TNP1/EN/SPM transposase
Zm00001d004401	-1.04313	0.00032024	Cupin;; Cupin domain
Zm00001d004443	0.744146	0.00148802	Alcohol dehydrogenase GroES-like domain;; Zinc-binding dehydrogenase
Zm00001d004624	2.33193	1.14902e-05	O-methyltransferase domain;; Dimerisation domain
Zm00001d004689	0.643219	0.000162535	O-methyltransferase domain;; Dimerisation domain
Zm00001d004738	1.58788	3.86699e-05	Ankyrin repeats (3 copies)
Zm00001d005002	-1.67988	2.15315e-21	Major Facilitator Superfamily;; Sugar (and other) transporter
Zm00001d005196	2.04089	0.000231206	unknown
Zm00001d005208	1.06962	0.000215565	No apical meristem (NAM) protein
Zm00001d005423	-0.760008	0.000142931	DNA directed RNA polymerase, 7 kDa subunit
Zm00001d005456	-1.243	1.31317e-05	UDP-glucoronosyl and UDP-glucosyl transferase
Zm00001d005609	2.16173	6.23709e-13	Protein phosphatase 2C
Zm00001d005748	0.924549	0.000123311	Protein tyrosine and serine/threonine kinase
Zm00001d005804	0.768165	0.000598151	Dormancy/auxin associated protein
Zm00001d005808	0.667132	8.9618e-07	Choline/ethanolamine kinase
Zm00001d005822	-0.783197	4.46332e-05	Cytochrome P450
Zm00001d005841	2.04108	0.00016299	Helix-loop-helix DNA-binding domain
Zm00001d005851	-0.651996	0.00132364	Prolyl oligopeptidase, N-terminal beta-propeller domain
Zm00001d005885	1.17663	2.12004e-05	unknown
Zm00001d005926	-1.07707	0.00070241	CAAD domains of cyanobacterial aminoacyl-tRNA synthetase
Zm00001d005996	0.787069	0.000103337	Photosystem I psaG / psaK
Zm00001d006098	-0.779611	0.000226528	Mycolic acid cyclopropane synthetase
Zm00001d006159	-0.658846	0.00135482	Protein of unknown function (DUF2499)
Zm00001d006297	-1.29058	0.000242783	Protein tyrosine and serine/threonine kinase
Zm00001d006365	-0.947191	6.24047e-05	Aldo/keto reductase family
Zm00001d006540	0.695963	0.000507779	Oxygen evolving enhancer protein 3 (PsbQ)
Zm00001d006650	0.833878	0.0293508	unknown
Zm00001d006663	0.776514	1.46087e-05	Chlorophyll A-B binding protein
Zm00001d007031	-0.882407	1.95456e-06	Chaperonin 10 Kd subunit
Zm00001d007082	1.3478	4.05072e-10	Phosphatidylinositol-4-phosphate 5-Kinase
Zm00001d007097	0.75122	7.46941e-10	unknown
Zm00001d007175	1.15287	0.000525777	Probable zinc-ribbon domain
Zm00001d007208	0.694818	0.000704589	COBRA-like protein;; Cellulose binding domain
Zm00001d007271	-2.65904	5.24906e-05	Hsp20/alpha crystallin family
Zm00001d007280	1.04838	3.75333e-05	unknown
Zm00001d007341	2.30572	5.37615e-12	TB2/DP1, HVA22 family
Zm00001d007349	2.4295	1.37514e-05	unknown
Zm00001d007403	-2.46144	0.000178372	Chalcone and stilbene synthases, N-terminal domain
Zm00001d007462	-0.861233	0.00147572	Aminotransferase class I and II
Zm00001d007486	0.602976	0.000582799	UDP-glucoronosyl and UDP-glucosyl transferase
Zm00001d007489	-0.981744	0.000167048	Zinc-finger domain of monoamine-oxidase A repressor R1
Zm00001d007572	-0.729593	0.00109445	CRS1 / YhbY (CRM) domain
Zm00001d007716	0.843548	3.60501e-07	Glycosyl hydrolase family 1
Zm00001d007745	-1.59967	6.3769e-05	Protein tyrosine and serine/threonine kinase
Zm00001d007827	-1.2616	1.27318e-16	Chlorophyll A-B binding protein
Zm00001d007901	0.941476	0.000152057	high mobility group nucleosome-binding domain-containing protein 5-like
Zm00001d007908	0.94846	3.16376e-05	alpha/beta hydrolase fold;; Carboxylesterase family
Zm00001d007918	0.996136	2.02618e-06	Cytochrome P450
Zm00001d007962	0.873602	3.44592e-10	Myb-like DNA-binding domain
Zm00001d007968	0.60289	0.000125261	14-3-3 protein
Zm00001d008178	-0.613859	0.000561252	ABC transporter transmembrane region
Zm00001d008399	1.66054	8.76633e-05	No apical meristem (NAM) protein
Zm00001d008458	1.28407	6.05886e-06	Protein tyrosine and serine/threonine kinase
Zm00001d008485	1.08606	2.67228e-07	Protein tyrosine and serine/threonine kinase
Zm00001d008700	1.48635	2.00941e-11	Allinase;; Aminotransferase class I and II
Zm00001d008706	0.67028	0.000121565	Photosystem I reaction centre subunit XI
Zm00001d008716	-0.987952	0.000815111	Neprosin;; Neprosin activation peptide
Zm00001d008749	2.16061	7.57494e-19	AUX/IAA family
Zm00001d008756	0.987854	1.43554e-05	Transferase family
Zm00001d008793	1.83168	1.64234e-14	WRKY DNA -binding domain
Zm00001d008911	0.79695	0.000926654	calcium-binding EF hand family protein
Zm00001d009057	0.724031	0.000221225	Pectate lyase superfamily protein
Zm00001d009116	1.3256	1.24497e-09	Domain of unknown function (DUF4228)
Zm00001d009372	0.841538	5.9056e-05	EamA-like transporter family;; EamA-like transporter family
Zm00001d009610	-0.976956	0.00136284	Acetamidase/Formamidase family
Zm00001d009631	1.44563	1.0682e-14	Glutamine amidotransferase class-I
Zm00001d009908	0.820428	7.89186e-05	GDP-mannose 4,6 dehydratase
Zm00001d009929	0.777519	1.08141e-07	TPM domain
Zm00001d009932	-1.20696	0.000222495	AWPM-19-like family
Zm00001d009939	0.881205	0.000389127	WRKY DNA -binding domain
Zm00001d010039	-0.600464	0.00049849	Cellulase (glycosyl hydrolase family 5)
Zm00001d010079	2.18549	1.49065e-34	Transferase family
Zm00001d010200	-0.707688	0.000123617	Deoxynucleoside kinase
Zm00001d010360	1.39756	5.34421e-07	AUX/IAA family
Zm00001d010399	0.848253	0.00024997	WRKY DNA -binding domain
Zm00001d010406	-0.833017	7.38653e-05	Magnesium chelatase, subunit ChlI
Zm00001d010440	-1.58035	0.000931455	Sugar efflux transporter for intercellular exchange
Zm00001d010529	-0.999784	4.61461e-05	Hsp70 protein;; MreB/Mbl protein;; NAD-specific glutamate dehydrogenase
Zm00001d010987	0.688014	0.0013852	AP2 domain
Zm00001d011003	1.39386	5.89745e-24	unknown
Zm00001d011199	-0.691192	3.81231e-06	LYAR-type C2HC zinc finger
Zm00001d011246	2.07016	0.000297192	Possible lysine decarboxylase;; SLOG cluster4 family
Zm00001d011369	-0.822752	0.000281765	Glycosyl hydrolases family 28;; Pectate lyase superfamily protein
Zm00001d011473	1.76691	0.000516355	Ion transport protein;; KHA, dimerisation domain of potassium ion channel
Zm00001d011624	0.61982	3.67348e-05	Serine aminopeptidase, S33
Zm00001d011642	0.804015	2.39872e-09	Methyltransferase domain;; AdoMet dependent proline di-methyltransferase
Zm00001d011789	0.662686	1.5442e-07	unknown
Zm00001d011813	0.742591	2.41883e-09	ABA/WDS induced protein
Zm00001d011890	2.714	2.34556e-19	Cytokinin dehydrogenase 1, FAD and cytokinin binding
Zm00001d011972	0.692442	0.000186439	NB-ARC domain;; Rx N-terminal domain
Zm00001d012088	1.04072	2.0544e-12	unknown
Zm00001d012131	-0.61574	0.000566721	unknown
Zm00001d012166	-1.42846	0.000130589	Chromatin assembly factor 1 subunit A
Zm00001d012257	0.611167	6.75929e-05	unknown
Zm00001d012338	0.629138	2.03919e-07	Transport inhibitor response 1 protein domain
Zm00001d012401	1.59319	7.89684e-19	Protein phosphatase 2C
Zm00001d012420	-0.659475	2.35434e-05	NAD-specific glutamate dehydrogenase
Zm00001d012585	1.43332	8.47542e-15	AP2 domain
Zm00001d012591	0.829757	0.000471462	Thioredoxin-like;; AhpC/TSA family
Zm00001d012720	1.2427	1.23338e-07	Zinc finger, C3HC4 type (RING finger)
Zm00001d012808	1.24113	0.000428093	Leucine-zipper of ternary complex factor MIP1
Zm00001d012911	-1.17671	2.61291e-11	unknown
Zm00001d012980	0.712225	0.00146124	unknown
Zm00001d013071	0.983849	0.000381828	AUX/IAA family
Zm00001d013097	1.5968	0.00196832	Glycosyl hydrolases family 17
Zm00001d013098	-0.85095	0.000112898	Molybdopterin-binding domain of aldehyde dehydrogenase
Zm00001d013111	-0.927877	0.000263923	DnaJ C terminal domain
Zm00001d013208	0.665835	0.000887894	C2H2-type zinc finger;; C2H2-type zinc finger
Zm00001d013221	-0.766457	7.02383e-06	SWIB/MDM2 domain
Zm00001d013231	-0.652642	6.44064e-05	Cytochrome P450
Zm00001d013245	0.742721	0.000195329	UDP-glucose/GDP-mannose dehydrogenase family, NAD binding domain
Zm00001d013443	0.660524	0.000464936	CCT motif;; B-box zinc finger
Zm00001d013447	-0.88431	0.000314184	TBPIP/Hop2 winged helix domain;; Leucine zipper with capping helix domain
Zm00001d013448	-1.53218	6.23786e-08	Plastocyanin-like domain
Zm00001d013542	-1.0461	1.16651e-07	N-terminal domain of argonaute
Zm00001d013547	-1.48554	9.95256e-33	Associated with HOX;; Associated with HOX
Zm00001d013706	-0.626108	0.000535074	Single-strand binding protein family
Zm00001d013707	1.01243	8.91932e-05	AUX/IAA family
Zm00001d013810	-0.87291	5.88964e-06	MatE
Zm00001d013873	0.869228	9.82684e-05	Actin
Zm00001d013907	1.12166	2.03133e-07	Probable lipid transfer
Zm00001d013977	-1.52092	0.00194746	unknown
Zm00001d014036	0.6168	0.000784805	Putative S-adenosyl-L-methionine-dependent methyltransferase
Zm00001d014060	-0.905936	7.65423e-06	POT family
Zm00001d014083	2.14522	2.10926e-13	Glycosyl hydrolase family 14
Zm00001d014114	-3.28621	2.25233e-07	Arabidopsis protein of unknown function
Zm00001d014141	-0.88442	0.000401133	unknown
Zm00001d014519	-0.676342	2.80792e-07	Translation machinery associated TMA7
Zm00001d014606	1.09839	0.00121817	Peroxidase
Zm00001d014615	1.95213	9.0603e-06	Xyloglucan endo-transglycosylase (XET) C-terminus
Zm00001d014659	-0.683253	0.00185957	Macrophage migration inhibitory factor (MIF)
Zm00001d014703	1.22334	0.000197452	Leucine-zipper of ternary complex factor MIP1
Zm00001d014744	0.783952	9.20879e-06	Uncharacterized protein family, UPF0114
Zm00001d014757	-0.98456	0.000101397	Plant invertase/pectin methylesterase inhibitor
Zm00001d014788	0.644409	0.00135387	Magnesium transporter NIPA
Zm00001d014790	1.26056	6.99031e-06	DnaJ domain
Zm00001d014947	3.03151	0.000485315	Glycosyl hydrolases family 32 N-terminal domain
Zm00001d015127	-0.806108	6.01917e-05	SWIB/MDM2 domain
Zm00001d015216	1.1317	6.70305e-08	SAM dependent carboxyl methyltransferase
Zm00001d015217	1.82058	3.77399e-25	SAM dependent carboxyl methyltransferase
Zm00001d015226	0.641288	0.000124814	MYB-CC type transfactor, LHEQLE motif;; Myb-like DNA-binding domain
Zm00001d015385	0.60927	0.000465378	Chlorophyll A-B binding protein
Zm00001d015606	2.27138	2.10277e-07	Plant transposase (Ptta/En/Spm family)
Zm00001d015743	-0.972776	2.2472e-07	bZIP transcription factor;; Basic region leucine zipper
Zm00001d015778	0.70493	5.12609e-06	Leucine Rich repeat;; Leucine Rich repeats (2 copies)
Zm00001d015852	0.642696	1.3852e-05	Lipoxygenase;; PLAT/LH2 domain
Zm00001d015975	0.773171	0.000291473	Glyoxalase/Bleomycin resistance protein/Dioxygenase superfamily
Zm00001d015976	0.836607	3.18426e-07	Glyoxalase/Bleomycin resistance protein/Dioxygenase superfamily
Zm00001d016128	-1.05029	0.000379471	unknown
Zm00001d016130	0.633294	0.000769374	GDSL-like Lipase/Acylhydrolase
Zm00001d016287	1.03807	4.41267e-05	oxidative stress 3
Zm00001d016303	1.65393	0.000333904	Adenylate kinase;; AAA domain;; Adenylate kinase, active site lid
Zm00001d016684	-1.16271	0.000229009	Carbohydrate-binding module 48 (Isoamylase N-terminal domain)
Zm00001d017050	-0.69946	0.00119578	Protein tyrosine and serine/threonine kinase
Zm00001d017079	0.936411	6.65501e-07	NPH3 family
Zm00001d017095	1.0203	1.75122e-14	High-affinity nitrate transporter accessory
Zm00001d017333	0.614316	0.00065778	Serine carboxypeptidase
Zm00001d017422	1.18798	2.71248e-06	Homeobox associated leucine zipper
Zm00001d017454	1.16372	3.59617e-06	unknown
Zm00001d017486	2.06212	0.00114054	unknown
Zm00001d017539	-0.687548	0.000266661	Mechanosensitive ion channel
Zm00001d017545	1.56449	0.000706742	Divergent CRAL/TRIO domain
Zm00001d017762	0.861583	0.000502172	Cytochrome P450;; Cytochrome P450
Zm00001d017799	-2.24787	1.365e-05	Exonuclease
Zm00001d017852	0.781294	0.010215	unknown
Zm00001d017932	-1.20172	0.000454674	SRF-type transcription factor (DNA-binding and dimerisation domain)
Zm00001d018001	-0.876218	0.000159561	Permease family
Zm00001d018178	1.25645	4.0911e-12	bZIP transcription factor
Zm00001d018206	-1.00772	0.000919737	Oxidoreductase molybdopterin binding domain
Zm00001d018211	-0.841807	6.43975e-09	2OG-Fe(II) oxygenase superfamily
Zm00001d018217	0.796529	0.00033317	unknown
Zm00001d018298	-1.05056	0.0001135	Hsp20/alpha crystallin family;; HSP20-like domain found in ArsA
Zm00001d018384	-0.806867	0.00124433	ATPase family associated with various cellular activities (AAA)
Zm00001d018414	1.50568	0.000107129	AUX/IAA family
Zm00001d018471	-0.715479	6.94389e-06	Exosome complex exonuclease RRP4 N-terminal region
Zm00001d018531	-0.792101	0.0013398	Replication protein A C terminal
Zm00001d018541	-2.33422	0.000642006	Protein tyrosine and serine/threonine kinase
Zm00001d018734	1.19306	5.68264e-11	Cysteine-rich secretory protein family
Zm00001d018738	0.711897	3.71459e-05	Cysteine-rich secretory protein family
Zm00001d018779	0.778913	1.43593e-10	PsbP
Zm00001d018791	-1.44093	5.22135e-11	GDSL-like Lipase/Acylhydrolase
Zm00001d018809	-0.661633	0.00141954	Glutathione S-transferase
Zm00001d018839	2.49978	1.0686e-07	Cytochrome P450
Zm00001d018854	1.56788	0.00128642	alpha/beta hydrolase fold;; Carboxylesterase family
Zm00001d018940	-2.24636	6.54404e-07	Chlorophyll A-B binding protein
Zm00001d018966	0.858609	5.92914e-05	Glycosyl hydrolases family 18
Zm00001d018973	1.89599	7.43626e-24	AUX/IAA family
Zm00001d018983	0.756965	2.72137e-08	Protein tyrosine and serine/threonine kinase
Zm00001d019266	-1.51599	0.00113725	Nucleotidyl transferase
Zm00001d019734	1.99146	0.000168215	AP2 domain
Zm00001d019852	-1.0396	0.000196478	Minichromosome loss protein, Mcl1, middle region
Zm00001d019944	0.59687	2.56677e-05	NPH3 family
Zm00001d020100	2.08196	1.77745e-05	Protein phosphatase 2C
Zm00001d020257	2.03797	1.40156e-05	Heavy-metal-associated domain
Zm00001d020311	-0.5998	0.000451901	Hypoxia induced protein conserved region
Zm00001d020332	2.3676	1.06053e-19	U-box domain;; Armadillo/beta-catenin-like repeat
Zm00001d020339	0.740186	0.000787722	Glycosyl hydrolase family 81 C-terminal domain
Zm00001d020340	1.13808	1.47425e-06	Cytochrome P450
Zm00001d020409	0.897091	1.17974e-09	tify domain;; Jas motif
Zm00001d020460	0.970439	4.2118e-05	ZF-HD protein dimerisation region
Zm00001d020627	1.17695	0.00136144	Subtilase family;; Fibronectin type-III domain
Zm00001d020697	0.890788	7.66867e-08	MORN repeat
Zm00001d020703	0.625721	0.00117491	Protein tyrosine and serine/threonine kinase
Zm00001d020705	1.49925	0.000809756	Helix-loop-helix DNA-binding domain
Zm00001d020877	0.785251	5.86181e-05	Photosystem I psaG / psaK
Zm00001d020903	0.807356	0.00038697	Fasciclin domain
Zm00001d020910	0.662014	0.000179898	unknown
Zm00001d020984	-1.6191	7.59498e-08	FAD dependent oxidoreductase
Zm00001d021006	0.776113	0.000876915	MTD1
Zm00001d021168	-0.883189	8.3102e-05	UDP-glucoronosyl and UDP-glucosyl transferase
Zm00001d021249	-0.855649	5.30227e-05	NAD dependent epimerase/dehydratase family
Zm00001d021410	1.08615	9.22152e-07	Squalene/phytoene synthase
Zm00001d021698	0.893089	1.60232e-08	Protein tyrosine and serine/threonine kinase
Zm00001d021703	0.711068	4.38092e-06	Oxygen evolving enhancer protein 3 (PsbQ)
Zm00001d021753	0.784841	0.00084867	Nucleoside transporter
Zm00001d021755	0.782085	7.14565e-05	UDP-glucoronosyl and UDP-glucosyl transferase
Zm00001d021825	-1.91119	0.000738552	Cytochrome C oxidase, cbb3-type, subunit III
Zm00001d021839	1.29386	1.72977e-11	Remorin, C-terminal region
Zm00001d021906	0.706206	0.000102234	Chlorophyll A-B binding protein
Zm00001d022017	1.92162	0.00072453	GH3 auxin-responsive promoter
Zm00001d022032	0.779692	0.00112752	Ribosome inactivating protein
Zm00001d022057	-1.3584	0.00151355	unknown
Zm00001d022069	0.784801	1.84401e-05	Ethylene-responsive binding factor-associated repression
Zm00001d022089	0.974222	8.47313e-05	EAL2
Zm00001d022099	1.0894	5.732e-05	Histone-like transcription factor (CBF/NF-Y) and archaeal histone
Zm00001d022132	0.657973	0.00139004	von Willebrand factor type A domain
Zm00001d022144	-0.658607	7.95213e-05	Beta-ketoacyl synthase, N-terminal domain
Zm00001d022264	1.1063	1.15603e-08	Proteolipid membrane potential modulator
Zm00001d022275	0.674082	0.00156828	Sec20;; Snare region anchored in the vesicle membrane C-terminus
Zm00001d022374	-1.12477	0.000759767	Serine carboxypeptidase
Zm00001d022457	1.17573	4.41976e-06	Peroxidase
Zm00001d022561	-0.699025	3.29313e-05	cAMP-regulated phosphoprotein/endosulfine conserved region
Zm00001d022569	0.669775	0.000640296	Wound-induced protein WI12;; SnoaL-like domain
Zm00001d023254	-2.31812	4.60023e-05	O-methyltransferase domain;; Dimerisation domain
Zm00001d023257	-2.26762	1.38198e-05	O-methyltransferase domain
Zm00001d023305	0.71797	4.23537e-06	LURP-one-related
Zm00001d023314	0.703463	3.19356e-06	NPH3 family
Zm00001d023336	2.07572	1.35821e-12	WRKY DNA -binding domain
Zm00001d023516	2.62452	1.40847e-23	Jacalin-like lectin domain
Zm00001d023529	1.14341	1.35551e-11	ABA/WDS induced protein
Zm00001d023646	-0.631834	0.00155817	Pumilio-family RNA binding repeat
Zm00001d023677	0.68157	0.000128341	Sugar efflux transporter for intercellular exchange;; PQ loop repeat
Zm00001d023700	2.82996	1.41673e-08	unknown
Zm00001d023799	1.03629	4.62281e-05	unknown
Zm00001d023870	-3.03234	1.33005e-05	Glutaredoxin
Zm00001d024204	0.691602	0.000199589	Transmembrane amino acid transporter protein
Zm00001d024268	1.69213	3.84309e-40	No apical meristem (NAM) protein
Zm00001d024314	0.947635	0.000957236	Alcohol dehydrogenase GroES-like domain
Zm00001d024324	1.71442	0.000183716	AP2 domain
Zm00001d024423	-0.686052	7.09959e-06	DNA polymerase family A;; 3'-5' exonuclease;; DNA polymerase family A
Zm00001d024471	1.52477	5.62204e-08	unknown
Zm00001d024477	-1.55683	0.000276581	Terpene synthase family, metal binding domain
Zm00001d024669	1.42904	6.47484e-13	Terpene synthase, N-terminal domain
Zm00001d024781	2.20515	0.0007287	Helix-loop-helix DNA-binding domain
Zm00001d024839	-0.714743	0.000763785	Glutathione S-transferase, N-terminal domain
Zm00001d024897	-1.4632	0.00139043	unknown
Zm00001d024943	-6.99629	4.687e-05	Cytochrome P450
Zm00001d025099	1.32564	2.05889e-08	FPF1-like protein 1
Zm00001d025360	0.6394	9.38008e-05	unknown
Zm00001d025373	-1.26332	0.0011882	Aluminium activated malate transporter
Zm00001d025847	0.95238	5.64971e-09	Glycosyl hydrolase family 1
Zm00001d025860	0.624278	2.56575e-07	CPBP intramembrane metalloprotease
Zm00001d025900	1.15368	1.66456e-06	GRAM domain
Zm00001d026018	0.641373	0.000121582	Protein tyrosine and serine/threonine kinase
Zm00001d026039	-0.708311	0.000889424	Zinc finger, C3HC4 type (RING finger)
Zm00001d026053	1.25506	0.000125171	RING-H2 zinc finger domain
Zm00001d026121	0.795091	1.57757e-08	Transmembrane amino acid transporter protein
Zm00001d026248	0.585649	0.000471033	RING-H2 zinc finger domain
Zm00001d026271	0.816242	1.31706e-05	AP2 domain
Zm00001d026300	-1.03617	0.0016224	N-terminal domain of argonaute;; Argonaute linker 1 domain
Zm00001d026454	1.15886	7.33702e-08	unknown
Zm00001d026457	0.691069	0.000774888	unknown
Zm00001d026577	-1.28117	9.03528e-05	Papain family cysteine protease
Zm00001d027330	-1.21227	4.09271e-05	Remorin, C-terminal region
Zm00001d027375	1.93772	1.66459e-08	LysM domain
Zm00001d027443	1.22845	3.53861e-05	Fatty acid hydroxylase superfamily
Zm00001d027533	0.74156	4.00659e-07	AMP-binding enzyme
Zm00001d027599	-1.25485	0.000119243	Cytochrome P450
Zm00001d027757	-0.866627	0.00111157	HSF-type DNA-binding
Zm00001d027801	-1.04589	0.000419904	DNA topoisomerase
Zm00001d027812	-1.2145	2.2646e-05	Probable lipid transfer;; Protease inhibitor/seed storage/LTP family
Zm00001d027946	-1.05118	0.000163319	Transferase family
Zm00001d028094	0.639779	2.73328e-08	Alpha/beta hydrolase family
Zm00001d028103	1.61711	0.00153928	Glycosyl hydrolase family 10;; Carbohydrate binding domain
Zm00001d028303	-1.03618	2.38262e-05	Amino-transferase class IV
Zm00001d028404	1.03769	0.000480191	DnaJ domain
Zm00001d028432	0.967369	0.000760216	Histone-like transcription factor (CBF/NF-Y) and archaeal histone
Zm00001d028471	0.845009	0.00149572	Phosphoenolpyruvate carboxykinase
Zm00001d028561	-1.92114	0.000242337	Hsp20/alpha crystallin family
Zm00001d028574	1.5386	1.34096e-05	Protein phosphatase 2C
Zm00001d028598	1.38573	0.000912168	DVL family
Zm00001d028599	1.76844	1.37912e-15	Multicopper oxidase
Zm00001d028653	0.620034	1.79672e-07	GDP-mannose 4,6 dehydratase
Zm00001d028679	0.681203	1.61757e-09	Ankyrin repeats (3 copies)
Zm00001d028693	-0.804011	0.0013288	Glutathione S-transferase, N-terminal domain
Zm00001d028752	1.02252	2.4685e-07	Protein phosphatase 2C;; Stage II sporulation protein E (SpoIIE)
Zm00001d028808	0.906146	0.00166757	Wound-induced protein WI12
Zm00001d029025	-1.84246	1.46996e-07	Metalloenzyme superfamily;; BPG-independent PGAM N-terminus (iPGM_N)
Zm00001d029088	1.94371	0.000239125	Lyase
Zm00001d029102	0.587794	0.00114792	Dormancy/auxin associated protein
Zm00001d029195	0.892709	5.86162e-05	Terpene synthase family, metal binding domain
Zm00001d029274	1.53617	3.20087e-07	Peroxidase
Zm00001d029366	2.42834	2.50581e-16	Anaphase-promoting complex subunit 4 WD40 domain
Zm00001d029387	1.76823	8.96049e-07	Caspase domain
Zm00001d029524	-0.679657	0.000738103	unknown
Zm00001d029558	-2.56739	2.08696e-07	Cysteine-rich secretory protein family
Zm00001d029583	1.25653	1.02919e-05	Leucine rich repeat N-terminal domain
Zm00001d029604	-1.18363	0.000256708	Peroxidase
Zm00001d029934	1.22951	3.72887e-06	Homeobox associated leucine zipper
Zm00001d029983	0.595206	3.78986e-05	Glycosyl hydrolase family 14
Zm00001d030290	-1.45332	0.00153047	von Willebrand factor type A domain;; Ssl1-like
Zm00001d030557	0.785921	2.35407e-08	Aminotransferase class I and II
Zm00001d030614	-0.818439	0.00166529	Magnesium chelatase, subunit ChlI
Zm00001d030737	-1.70947	0.000314365	Myb-like DNA-binding domain
Zm00001d030837	-0.817928	0.000187148	Protein of unknown function (DUF620)
Zm00001d030888	0.697576	1.95978e-10	NB-ARC domain
Zm00001d030958	-0.692944	0.000194174	MATH domain
Zm00001d030993	0.837184	0.000136884	AUX/IAA family
Zm00001d030995	1.11308	4.26282e-14	Basic leucine-zipper C terminal
Zm00001d031155	0.99089	4.24633e-16	Thaumatin family
Zm00001d031157	1.02755	2.55147e-18	Thaumatin family
Zm00001d031158	0.795676	0.00012227	Thaumatin family
Zm00001d031275	0.771138	0.0011895	Methyladenine glycosylase
Zm00001d031290	0.733424	2.40753e-06	Zinc finger, C3HC4 type (RING finger)
Zm00001d031303	0.661155	0.000497866	Raffinose synthase or seed imbibition protein Sip1
Zm00001d031325	-1.25398	3.18706e-06	Hsp20/alpha crystallin family;; HSP20-like domain found in ArsA
Zm00001d031351	0.935616	0.000904396	Protein tyrosine and serine/threonine kinase
Zm00001d031412	0.718025	0.00162732	Glycerophosphoryl diester phosphodiesterase family
Zm00001d031421	0.594794	0.000573103	PsbP
Zm00001d031531	-0.926309	0.000351969	Protein of unknown function (DUF1666)
Zm00001d031561	0.599241	0.000577767	Helix-loop-helix DNA-binding domain
Zm00001d031678	-0.942787	1.66006e-06	Retinoblastoma-associated protein A domain
Zm00001d031725	0.65352	0.000379619	TCP family transcription factor
Zm00001d031736	-1.18676	0.000493291	HSF-type DNA-binding
Zm00001d031777	0.72488	0.000264584	MORN repeat
Zm00001d031850	0.59429	0.000115322	unknown
Zm00001d032030	0.65899	0.00159641	DnaJ domain
Zm00001d032084	-0.975025	0.000161068	DnaJ domain
Zm00001d032138	0.834516	0.0391169	unknown
Zm00001d032295	2.17435	1.48579e-26	AP2 domain
Zm00001d032423	1.03896	7.05608e-05	Dormancy/auxin associated protein
Zm00001d032552	1.04271	3.97445e-05	Protein NEOXANTHIN-DEFICIENT 1
Zm00001d032603	0.587355	0.000895225	Protein of unknown function (DUF789)
Zm00001d032605	0.688902	0.000112051	Alpha galactosidase A;; Alpha galactosidase C-terminal beta sandwich domain
Zm00001d032719	-1.36939	9.18008e-14	GMC oxidoreductase;; GMC oxidoreductase
Zm00001d032744	-0.884086	1.36005e-05	POT family
Zm00001d032776	0.887633	0.00124563	Cellulose synthase
Zm00001d032810	0.77068	0.000447259	RING-type zinc-finger
Zm00001d033063	-1.48723	8.04109e-06	MatE
Zm00001d033079	0.882856	0.00122152	GDSL-like Lipase/Acylhydrolase
Zm00001d033222	2.54925	8.51881e-13	Retinal pigment epithelial membrane protein
Zm00001d033256	1.18252	0.0016425	Patatin-like phospholipase
Zm00001d033273	0.594174	0.000230258	Sugar (and other) transporter
Zm00001d033365	-1.05097	0.00189131	Cyclin, N-terminal domain;; Cyclin, C-terminal domain
Zm00001d033369	-2.81805	7.26812e-06	Gibberellin regulated protein
Zm00001d033380	-0.652086	0.000523935	Tetratricopeptide repeat
Zm00001d033455	0.67	4.55561e-09	Thaumatin family
Zm00001d033719	1.03867	0.00104722	CCT motif;; B-box zinc finger
Zm00001d033924	0.802819	0.0016446	unknown
Zm00001d034039	0.598368	0.0015316	Ion channel;; Ion transport protein
Zm00001d034045	-1.11272	0.000696857	gag-polypeptide of LTR copia-type
Zm00001d034096	-0.982137	0.00110493	Cytochrome P450
Zm00001d034145	1.08288	1.07616e-06	C2H2-type zinc finger
Zm00001d034263	-1.01261	0.00020459	unknown
Zm00001d034283	0.599981	0.00143387	Photosystem I reaction centre subunit III
Zm00001d034467	-0.727429	7.59277e-05	Myb-like DNA-binding domain
Zm00001d034543	0.589051	0.000311852	PsaD
Zm00001d034559	-0.968004	0.000311328	Glycosyl hydrolases family 28
Zm00001d034607	-0.791875	0.000557917	zinc-binding in reverse transcriptase
Zm00001d034673	1.06943	3.10077e-10	unknown
Zm00001d034829	0.693201	0.000236019	Pirin C-terminal cupin domain;; Pirin
Zm00001d034978	0.975924	3.08825e-05	Heavy-metal-associated domain
Zm00001d035057	9.18242	2.28449e-09	Transferase family
Zm00001d035069	-5.00269	1.43551e-05	Cytochrome P450
Zm00001d035070	-4.51525	6.7183e-52	AMP-binding enzyme
Zm00001d035163	0.640459	2.46057e-05	Transmembrane amino acid transporter protein
Zm00001d035455	0.76301	1.11543e-08	Zinc finger C-x8-C-x5-C-x3-H type (and similar)
Zm00001d035949	0.946954	7.58171e-11	Protein tyrosine and serine/threonine kinase
Zm00001d036135	-0.999496	1.7526e-09	Iron/manganese superoxide dismutases, alpha-hairpin domain
Zm00001d036241	-1.30184	0.000420924	GDSL-like Lipase/Acylhydrolase
Zm00001d036346	-2.10055	0.00126005	Mlo family;; Mlo family
Zm00001d036364	1.03406	0.000295815	No apical meristem (NAM) protein
Zm00001d036535	0.667675	4.31844e-06	Manganese-stabilising protein / photosystem II polypeptide
Zm00001d036539	0.793809	0.000204958	Lytic transglycolase
Zm00001d036575	4.02006	3.07818e-06	Ribosomal family S4e
Zm00001d036650	1.26206	2.03446e-05	VQ motif
Zm00001d036918	0.670138	6.63966e-05	AUX/IAA family
Zm00001d037194	1.15641	2.13517e-07	Plastocyanin-like domain;; Sulfocyanin (SoxE) domain
Zm00001d037519	-0.859125	6.77499e-05	Galactose oxidase, central domain;; Kelch motif
Zm00001d037607	0.720509	6.46102e-06	WRKY DNA -binding domain
Zm00001d037768	1.06148	1.71077e-07	Pyridoxal-phosphate dependent enzyme
Zm00001d037769	0.921893	0.000475331	Zinc finger C-x8-C-x5-C-x3-H type (and similar)
Zm00001d037774	0.593946	1.20912e-05	AUX/IAA family
Zm00001d037816	-1.5375	0.000960732	Voltage-dependent anion channel
Zm00001d037934	0.809717	0.000322719	GDP-mannose 4,6 dehydratase
Zm00001d037939	-1.49058	3.77844e-05	Enoyl-CoA hydratase/isomerase
Zm00001d038029	-1.04067	7.60543e-06	Wound-induced protein WI12
Zm00001d038063	0.785919	0.000610458	Putative GTPase activating protein for Arf;; C2 domain
Zm00001d038131	0.921787	3.05481e-05	Kinesin motor domain
Zm00001d038164	-1.86954	1.80161e-08	CW-type Zinc Finger
Zm00001d038192	-1.75733	0.000339341	Glutathione S-transferase, N-terminal domain
Zm00001d038226	1.29727	3.23528e-10	Sugar efflux transporter for intercellular exchange
Zm00001d038252	1.00983	0.000123508	Ion transport protein;; KHA, dimerisation domain of potassium ion channel
Zm00001d038284	-1.24222	4.04032e-05	Transcriptional repressor, ovate
Zm00001d038408	1.25126	3.7654e-05	unknown
Zm00001d038476	-0.62656	0.000130374	Expansin C-terminal domain;; Lytic transglycolase
Zm00001d038484	2.10821	0.000159819	Malectin-like domain
Zm00001d038503	1.4446	2.63374e-16	Protein tyrosine and serine/threonine kinase
Zm00001d038514	1.237	0.000149875	LURP-one-related
Zm00001d038526	0.677082	2.06205e-05	unknown
Zm00001d038532	-1.56561	0.00197337	Probable lipid transfer;; Protease inhibitor/seed storage/LTP family
Zm00001d038563	4.96198	9.15367e-26	F-box-like
Zm00001d038585	1.00801	1.38975e-05	AP2 domain
Zm00001d038703	4.6338	5.80398e-40	O-methyltransferase domain
Zm00001d038846	0.984789	5.7244e-09	Protein phosphatase 2C
Zm00001d038852	0.677102	0.00025474	Protein of unknown function (DUF778)
Zm00001d038891	1.45852	4.32706e-08	Mycolic acid cyclopropane synthetase
Zm00001d038907	1.15529	8.15047e-06	B3 DNA binding domain;; AP2 domain
Zm00001d038984	0.694916	3.46142e-05	Photosystem I reaction centre subunit VI
Zm00001d039040	0.824268	1.76653e-09	Chlorophyll A-B binding protein
Zm00001d039062	-0.642451	0.00105418	Timeless protein
Zm00001d039065	0.68612	1.10217e-06	bZIP transcription factor
Zm00001d039094	-2.05859	0.00105693	FAE1/Type III polyketide synthase-like protein;;Chalcone and stilbene synthases
Zm00001d039095	-0.623728	0.00144515	unknown
Zm00001d039096	-0.63582	0.000720159	PPR repeat family
Zm00001d039131	-1.17721	0.000507695	Nucleotidyl transferase
Zm00001d039415	0.754893	4.30283e-06	Lecithin:cholesterol acyltransferase
Zm00001d039437	0.679453	0.000109117	B-box zinc finger
Zm00001d039531	1.25947	0.00114545	WRKY DNA -binding domain
Zm00001d039624	0.971363	7.39688e-10	AUX/IAA family
Zm00001d039650	1.64747	2.52994e-06	Cytochrome P450
Zm00001d039687	0.591693	1.9343e-05	Photosystem I reaction centre subunit XI
Zm00001d039718	-0.989108	3.70777e-05	Mini-chromosome maintenance replisome factor
Zm00001d039770	0.97964	0.000185602	Fasciclin domain
Zm00001d039866	-1.47774	6.95486e-05	Leucine-zipper of ternary complex factor MIP1
Zm00001d039907	0.867594	0.00189747	B3 DNA binding domain
Zm00001d040126	1.35919	8.87566e-07	Huntingtin interacting protein K
Zm00001d040479	2.20976	0.00155341	Chalcone and stilbene synthases
Zm00001d040483	2.03949	0.000756593	Chalcone and stilbene synthases, N-terminal domain
Zm00001d040567	0.733025	1.54366e-10	Protein tyrosine and serine/threonine kinase
Zm00001d040619	1.41799	6.35749e-10	Domain of unknown function (DUF4228)
Zm00001d040656	-0.640631	3.02284e-06	Sugar efflux transporter for intercellular exchange
Zm00001d040679	-0.662031	2.52255e-05	Protein tyrosine and serine/threonine kinase
Zm00001d041405	-1.32244	0.00029808	Zinc finger, C3HC4 type (RING finger)
Zm00001d041472	0.822085	0.00104523	No apical meristem (NAM) protein
Zm00001d041511	0.741573	0.000563519	Glycosyl hydrolase family 79
Zm00001d041753	-1.158	5.24763e-07	SSXT protein (N-terminal region)
Zm00001d041801	1.13737	0.00188031	unknown
Zm00001d041959	-1.60371	0.000996176	ZIP Zinc transporter
Zm00001d042140	0.751864	0.000204775	Glycosyl hydrolases family 17
Zm00001d042143	1.0954	1.42292e-10	Glycosyl hydrolases family 17
Zm00001d042148	1.80576	2.08601e-07	Cytokinin dehydrogenase 1
Zm00001d042276	0.678394	0.000162006	Exostosin family
Zm00001d042482	1.29091	2.45938e-18	Helix-loop-helix DNA-binding domain
Zm00001d042507	-0.769445	0.000166058	Glycosyl hydrolase family 1
Zm00001d042611	1.54534	1.23466e-06	2OG-Fe(II) oxygenase superfamily
Zm00001d042654	-1.24095	1.05458e-06	Glycosyl hydrolases family 35
Zm00001d042734	-1.3537	2.5906e-06	Saposin-like type B, region 1
Zm00001d042867	1.39456	8.89877e-05	Bowman-Birk serine protease inhibitor family
Zm00001d042886	1.64467	2.25674e-15	Protein phosphatase 2C
Zm00001d042906	1.6896	6.78317e-09	Multicopper oxidase;; Multicopper oxidase;; Multicopper oxidase
Zm00001d042907	0.711163	0.000435384	GRAS domain family
Zm00001d042940	-0.813743	0.00164453	Plant protein 1589 of unknown function (A_thal_3526)
Zm00001d043047	0.897814	4.82502e-06	Expansin C-terminal domain;; Lytic transglycolase
Zm00001d043205	0.989906	8.54282e-09	AP2 domain
Zm00001d043206	-0.588109	0.00050343	Zinc finger, C3HC4 type (RING finger)
Zm00001d043299	0.669711	0.000157427	Photosystem II reaction centre W protein (PsbW)
Zm00001d043323	-1.95924	0.000410509	Ctr copper transporter family
Zm00001d043361	0.9073	0.00115717	X8 domain
Zm00001d043477	0.869114	0.000950319	Cellulose synthase;; Glycosyl transferase family group 2
Zm00001d043505	1.27335	0.0010531	Hpt domain
Zm00001d043525	0.782903	1.41548e-05	unknown
Zm00001d043598	-1.21418	0.000166216	ABC-2 type transporter
Zm00001d044021	-1.01674	0.00158356	Isocitrate/isopropylmalate dehydrogenase
Zm00001d044327	0.822968	5.03858e-10	Possible lysine decarboxylase
Zm00001d044389	-0.619385	0.000134637	EF-hand domain pair
Zm00001d044540	-0.797326	0.000678029	MCM P-loop domain;; MCM OB domain
Zm00001d044608	-2.41528	2.61146e-08	Asparagine synthase
Zm00001d044723	0.641556	4.97312e-08	MAC/Perforin domain
Zm00001d045026	1.04275	1.59274e-08	Auxin response factor;; B3 DNA binding domain;; AUX/IAA family
Zm00001d045047	-9.18457	3.44584e-09	Anaphase-promoting complex subunit 4 WD40 domain
Zm00001d045052	-1.36861	4.50485e-05	Galactosyltransferase
Zm00001d045192	-0.701265	5.29726e-05	Ribonucleotide reductase, barrel domain
Zm00001d045203	2.20928	2.11279e-05	AUX/IAA family
Zm00001d045204	1.03867	1.23108e-12	AP2 domain
Zm00001d045302	-0.608505	0.000220421	GDSL-like Lipase/Acylhydrolase
Zm00001d045354	-0.786609	0.001956	DNA replication factor Cdt1 C-terminal domain
Zm00001d045370	1.56326	0.00133398	unknown
Zm00001d045476	-0.684542	4.64617e-05	Cyclophilin type peptidyl-prolyl cis-trans isomerase/CLD
Zm00001d045535	-1.0717	0.00158883	unknown
Zm00001d045629	-3.72856	1.43035e-43	Tify domain binding domain
Zm00001d045631	-3.5515	6.61513e-37	Acyl-CoA N-acyltransferase with RING/FYVE/PHD-type zinc finger domain
Zm00001d045845	1.47865	4.82375e-05	Peroxidase
Zm00001d045877	0.754331	3.95399e-09	glycine-rich cell wall structural protein precursor
Zm00001d045905	1.28998	1.97076e-06	unknown
Zm00001d045993	-0.707193	0.000296397	poor homologous synapsis1
Zm00001d046157	0.798737	0.000159867	unknown
Zm00001d046184	-1.06838	4.04876e-07	Peroxidase
Zm00001d046281	1.16816	1.59193e-05	Cotton fibre expressed protein
Zm00001d046300	1.29421	0.000718574	Phosphatidylethanolamine-binding protein
Zm00001d046786	0.674851	0.000357321	Chlorophyll A-B binding protein
Zm00001d046803	0.599347	0.000116512	unknown
Zm00001d046937	0.979555	3.54092e-11	bZIP transcription factor
Zm00001d046961	0.916793	9.15465e-06	VQ motif
Zm00001d047077	0.834649	1.41761e-07	Glycosyl hydrolase family 14
Zm00001d047087	0.852955	4.00615e-05	Lytic transglycolase
Zm00001d047139	1.81575	2.44008e-13	UPF0664 stress-induced protein C29B12.11c
Zm00001d047165	-2.82891	2.37668e-05	unknown
Zm00001d047276	0.723573	0.000792823	COBRA-like protein
Zm00001d047417	-1.27179	6.70322e-07	Cytochrome P450
Zm00001d047436	0.590351	2.60387e-07	ATPase family associated with various cellular activities (AAA)
Zm00001d047542	-1.55594	0.000226356	Hsp20/alpha crystallin family;; HSP20-like domain found in ArsA
Zm00001d047582	0.767236	2.10706e-06	Glycosyl transferase family 8
Zm00001d047618	-0.738932	5.21114e-05	EF-hand domain pair
Zm00001d047687	-0.865406	3.25639e-06	DnaJ domain
Zm00001d047705	-1.24383	5.36379e-09	Polyketide cyclase / dehydrase and lipid transport
Zm00001d047820	1.67667	2.35227e-05	DVL family
Zm00001d047864	-1.46286	2.2473e-05	Thioredoxin
Zm00001d048006	0.694293	0.000229521	Phytosulfokine precursor protein (PSK)
Zm00001d048086	-0.634857	0.00190349	Replication factor-A protein 1, N-terminal domain
Zm00001d048344	0.712936	0.00047946	Lytic transglycolase
Zm00001d048370	-0.91529	2.33884e-05	Cytochrome P450
Zm00001d048444	-1.09544	0.00140246	Tetratricopeptide repeat
Zm00001d048460	0.705445	0.000259078	Protein tyrosine and serine/threonine kinase
Zm00001d048468	-1.60492	3.8537e-05	unknown
Zm00001d048469	1.37163	6.62638e-17	Fatty acid hydroxylase superfamily
Zm00001d048544	1.36847	1.16376e-14	Pleckstrin homology domain
Zm00001d048604	0.611268	0.000301742	GRAS domain family
Zm00001d048606	0.831421	4.43166e-08	Rhomboid family
Zm00001d048710	-2.28625	0.000664299	Cytochrome P450
Zm00001d048784	5.3254	1.48068e-18	Copine
Zm00001d048925	0.608632	0.000272646	UDP-glucoronosyl and UDP-glucosyl transferase
Zm00001d048947	-0.815033	8.47285e-07	Barwin family
Zm00001d048960	0.770769	8.83294e-05	Permease family
Zm00001d049016	1.05401	3.3843e-08	Galactose oxidase
Zm00001d049061	1.5629	0.00182265	unknown
Zm00001d049087	-0.882746	1.49172e-05	Exocyst complex component Sec3;; Exocyst complex component Sec3
Zm00001d049113	1.0161	2.71057e-10	Cathepsin propeptide inhibitor domain (I29);; Peptidase C1-like family
Zm00001d049179	-0.881593	1.73766e-05	O-methyltransferase domain;; Dimerisation domain
Zm00001d049190	-0.872973	2.47534e-05	Mini-chromosome maintenance protein 2
Zm00001d049241	-1.44602	0.000103834	unknown
Zm00001d049282	-0.886766	0.000800287	Cytokinin-O-glucosyltransferase 1
Zm00001d049289	-0.643697	0.0001332	unknown
Zm00001d049303	-0.873417	1.64693e-06	O-methyltransferase domain
Zm00001d049364	1.15966	0.000170413	AP2 domain
Zm00001d049369	-0.871397	2.11267e-05	B3 DNA binding domain
Zm00001d049431	-2.15565	0.00129441	Cupin;; Cupin domain
Zm00001d049554	0.652802	0.000466449	Major Facilitator Superfamily
Zm00001d049602	1.93664	0.00148213	unknown
Zm00001d049748	1.39367	1.21061e-05	Protein of unknown function (DUF3537)
Zm00001d049860	0.865304	4.13497e-06	No apical meristem (NAM) protein
Zm00001d050266	0.645332	0.000826702	Nucleotide hydrolase
Zm00001d050308	2.33124	1.76946e-07	U-box domain;; Armadillo/beta-catenin-like repeat
Zm00001d050323	-1.46688	2.27105e-09	Cytochrome P450
Zm00001d050347	0.886442	0.000118714	unknown
Zm00001d050409	8.45057	0	lactate/malate dehydrogenase, NAD binding domain
Zm00001d050640	1.7203	0.00010616	TNP1/EN/SPM transposase
Zm00001d050893	0.6649	0.000277183	No apical meristem (NAM) protein
Zm00001d051088	1.06125	8.36511e-06	Protein tyrosine and serine/threonine kinase
Zm00001d051096	1.10197	0.000463091	Protein tyrosine and serine/threonine kinase
Zm00001d051099	1.10746	0.000441148	Protein tyrosine and serine/threonine kinase
Zm00001d051130	-0.718551	0.000766552	GMC oxidoreductase
Zm00001d051254	-3.57053	2.48301e-30	short chain dehydrogenase
Zm00001d051362	0.974398	0.00053759	Major intrinsic protein
Zm00001d051496	0.970848	0.00167088	zinc-finger of the FCS-type, C2-C2
Zm00001d051556	0.831012	1.78632e-07	Retinal pigment epithelial membrane protein
Zm00001d051637	-0.682093	0.00124505	POT family
Zm00001d051666	0.88085	0.001365	Alkaline and neutral invertase;; Amylo-alpha-1,6-glucosidase
Zm00001d051788	2.29137	8.87972e-06	Myb-like DNA-binding domain;; Myb-like DNA-binding domain
Zm00001d051872	-0.596918	2.31067e-05	Major intrinsic protein
Zm00001d051908	0.822345	2.11948e-07	CBS domain;; CBS domain
Zm00001d052051	-1.26336	4.6429e-06	Protein tyrosine and serine/threonine kinase
Zm00001d052060	0.950953	1.70987e-08	Glycosyltransferase family 20;; Trehalose-phosphatase
Zm00001d052108	0.715206	0.000169372	Adenylate kinase
Zm00001d052152	1.64893	0.00061867	AP2 domain
Zm00001d052194	-1.77563	9.16498e-12	Hsp20/alpha crystallin family;; HSP20-like domain found in ArsA
Zm00001d052211	-0.797771	8.53296e-05	UDP-glucoronosyl and UDP-glucosyl transferase
Zm00001d052386	0.871648	0.00154854	GDA1/CD39 (nucleoside phosphatase) family
Zm00001d052410	-0.646398	0.000162802	Mpv17 / PMP22 family
Zm00001d052627	-0.863662	0.000852394	galactosyl transferase GMA12/MNN10 family
Zm00001d052749	-0.747259	0.000884779	HMG (high mobility group) box;; HMG-box domain
Zm00001d052760	0.838264	0.0015216	Heavy-metal-associated domain
Zm00001d052827	2.23189	1.08552e-63	SAM dependent carboxyl methyltransferase
Zm00001d052952	-0.634567	0.000856386	Gar1/Naf1 RNA binding region
Zm00001d052967	-1.13379	0.000128673	Epidermal patterning factor proteins
Zm00001d053207	-0.995898	0.0014975	PPR repeat family
Zm00001d053275	-0.590643	6.49797e-05	unknown
Zm00001d053349	-1.21638	1.04354e-08	unknown
Zm00001d053433	1.01581	0.000830919	Ring finger domain
Zm00001d053554	1.35148	1.25592e-07	Peroxidase
Zm00001d053642	0.9308	9.49841e-10	Leucine Rich repeat;; Leucine Rich repeats (2 copies)
Zm00001d053689	-1.54113	0.000536408	unknown
Zm00001d053845	0.72228	9.29877e-10	unknown
Zm00001d053916	2.85508	1.19624e-12	Terpene synthase family, metal binding domain
Zm00001d054057	2.25904	5.49754e-13	Major Facilitator Superfamily
Zm00001d054060	1.81155	6.24307e-11	Major Facilitator Superfamily
MSTRG.10045	1.04036	0.00124349	Retrotransposon gag protein
MSTRG.10289	0.994345	0.00109887	unknown
MSTRG.10623	-11.5811	2.85983e-15	Plant transposase (Ptta/En/Spm family)
MSTRG.12695	-1.78652	0.000255706	SWIM zinc finger
MSTRG.13841	1.2643	0.00188303	unknown
MSTRG.15271	-4.39169	1.67281e-05	Heavy-metal-associated domain
MSTRG.18748	0.72163	0.00142495	Protein kinase domain;; Protein tyrosine and serine/threonine kinase
MSTRG.19457	-1.80306	2.64735e-05	Myb/SANT-like DNA-binding domain
MSTRG.19518	-0.925225	2.74683e-05	UBA-like domain
MSTRG.19538	0.625318	0.000817221	Retroviral aspartyl protease
MSTRG.19609	1.90953	0.00103854	unknown
MSTRG.2092	-4.34311	8.10597e-06	unknown
MSTRG.2093	-4.10057	3.4067e-15	DDE superfamily endonuclease
MSTRG.21644	-0.69343	0.000276564	Rhomboid family
MSTRG.22458	0.900505	7.01253e-07	unknown
MSTRG.22640	1.27565	1.59526e-05	RNase H-like domain found in reverse transcriptase
MSTRG.23036	2.62571	1.26227e-06	unknown
MSTRG.23675	0.627083	0.00178931	RNA polymerase Rpb3/Rpb11 dimerisation domain
MSTRG.25077	-1.31919	7.6356e-07	Reverse transcriptase (RNA-dependent DNA polymerase)
MSTRG.25210	9.36425	2.55736e-09	unknown
MSTRG.26002	0.769707	0.00150884	unknown
MSTRG.27391	0.612399	0.000148423	unknown
MSTRG.28488	1.19847	0.000234629	Protein tyrosine and serine/threonine kinase
MSTRG.2897	-0.825772	8.4322e-07	Serpin (serine protease inhibitor);; Serpin (serine protease inhibitor)
MSTRG.28981	1.07291	0.00118948	gag-pol
MSTRG.30740	1.57133	0.000268857	ABC transporter A family member 10 isoform X2
MSTRG.31291	2.35352	0.000917267	unknown
MSTRG.31445	-3.98269	5.08906e-11	unknown
MSTRG.31446	1.70943	0.000330288	unknown
MSTRG.31711	-4.30275	2.74083e-26	LMBR1 domain-containing protein 2 homolog A isoform X1
MSTRG.32673	1.22952	0.000481149	unknown
MSTRG.34061	2.97221	4.92611e-05	unknown
MSTRG.37123	0.774636	0.00196325	unknown
MSTRG.37169	2.42147	0.000332893	unknown
MSTRG.4040	-0.865413	0.0126923	unknown
MSTRG.5632	-0.752857	0.00118735	unknown
MSTRG.5860	2.30347	1.23878e-07	amino acid permease 3
MSTRG.6448	-2.04727	2.08381e-07	unknown
MSTRG.7785	-0.647729	8.05957e-05	Gamma-soluble NSF attachment protein
MSTRG.8133	1.48256	0.00182537	unknown
MSTRG.9402	2.61753	4.63012e-07	unknown

## Sheet: Table S7
Table S7. Genes differentially expressed in ZmRRS1-OE lines compared with the ND101 plants under 24h-R.s. conditions (ZmRRS1-OE-24h-R.s. vs ND101-24h-R.s.).
Differentially expressed genes (DEGs) were showed with log2 (FC) and P-value (P < 0.05 and absolute log2(fold change)≥1.5)
Gene-ID	log2 (FC)	P-Value	Annotation information
ZemaCp002	-1.10158	3.84547e-05	Photosynthetic reaction centre protein
Zm00001d000237	0.689451	0.000597932	cis-zeatin O-glucosyltransferase 1
Zm00001d000417	-0.979873	4.10289e-05	photosystem II protein D1 (chloroplast)
Zm00001d001779	1.75101	0.000773031	casparian strip membrane protein 2
Zm00001d001820	2.73185	3.96413e-07	protochlorophyllide reductase 1
Zm00001d001857	0.929865	1.01899e-06	Chlorophyll A-B binding protein
Zm00001d002006	0.71729	0.000352388	H(+)-ATPase 5
Zm00001d002071	1.45481	3.01662e-05	unknown
Zm00001d002191	-1.62187	0.000155237	Sugar (and other) transporter;; Major Facilitator Superfamily
Zm00001d002285	-0.729092	0.0001063	No apical meristem (NAM) protein
Zm00001d002330	0.73206	0.000594492	DNA methyl transferase5
Zm00001d002350	-2.99066	4.06949e-08	kaurene synthase2
Zm00001d002357	0.778501	0.000726883	serine/threonine-protein kinase CTR1
Zm00001d002543	1.45185	7.39234e-06	TATA box binding protein associated factor (TAF)
Zm00001d002546	1.76947	1.79358e-10	Centromere kinetochore component CENP-T histone fold
Zm00001d002564	1.95699	2.51854e-05	2OG-Fe(II) oxygenase superfamily
Zm00001d002690	-0.718587	0.000894397	Major intrinsic protein
Zm00001d002901	1.26517	0.000817973	peroxidase 12 precursor
Zm00001d002940	-1.43792	1.19369e-05	Phosphatidylinositol-4-phosphate 5-Kinase
Zm00001d003164	1.40618	1.53079e-05	Ribonucleotide reductase, small chain
Zm00001d003248	-0.860444	1.99871e-06	Acid phosphatase/vanadium-dependent haloperoxidase-related protein
Zm00001d003287	-1.33427	0.000969087	component of high affinity nitrate transporter
Zm00001d003301	-1.44196	3.76242e-06	C2 and GRAM domain-containing protein At5g50170
Zm00001d003463	1.06915	6.78532e-05	unknown
Zm00001d003725	1.65972	4.17763e-05	Core histone H2A/H2B/H3/H4
Zm00001d003730	1.96661	0.000361985	Core histone H2A/H2B/H3/H4
Zm00001d003757	-1.58508	1.6878e-09	Probable lipid transfer;; Protease inhibitor/seed storage/LTP family
Zm00001d004332	2.41242	0.000197658	Plant transposase (Ptta/En/Spm family)
Zm00001d004333	2.41478	2.43158e-08	TNP1/EN/SPM transposase
Zm00001d004442	-2.1854	6.70708e-05	ABC transporter B family member 19
Zm00001d004843	-0.932697	0.000153435	abscisic acid stress ripening2, partial
Zm00001d004933	1.10108	0.000100605	X8 domain
Zm00001d004948	3.00257	2.58988e-08	TNP1/EN/SPM transposase;; Plant transposase (Ptta/En/Spm family)
Zm00001d005002	-1.32367	0.00029525	carbohydrate transporter/ sugar porter/ transporter
Zm00001d005317	-0.902849	0.00113243	ACT domain;; ACT domain
Zm00001d005609	-1.18239	0.00093977	Protein phosphatase 2C
Zm00001d005920	-1.06682	1.1508e-06	carbonic anhydrase4
Zm00001d005932	-0.804072	0.000443045	Aldose reductase
Zm00001d005996	1.10201	1.45727e-06	photosystem I reaction center subunit V
Zm00001d006010	0.708742	2.91138e-05	unknown
Zm00001d006022	-1.47075	0.000891755	Helix-loop-helix DNA-binding domain
Zm00001d006588	-1.27872	4.2152e-10	Thylakoid formation protein
Zm00001d006923	-2.42706	2.66591e-09	40S ribosomal protein S9
Zm00001d006947	-1.58927	1.99209e-06	Cytochrome P450
Zm00001d007187	1.36906	3.5845e-09	Ricin-type beta-trefoil lectin domain-like
Zm00001d007255	0.832234	0.000293674	protein NRT1/ PTR FAMILY 4.4
Zm00001d007267	0.975681	2.73104e-10	Chlorophyll A-B binding protein
Zm00001d007285	-4.26919	1.23562e-59	Zinc-binding dehydrogenase
Zm00001d007341	-1.24054	3.85189e-05	HVA22-like protein
Zm00001d007616	3.72524	2.84202e-06	Patatin-like phospholipase
Zm00001d007632	1.95048	5.95452e-05	Splicing factor U2af large subunit A
Zm00001d007716	-0.741247	0.000694346	Galactolipid galactosyltransferase SFR2 chloroplastic
Zm00001d007718	-1.51783	6.23948e-16	benzoxazinone synthesis13
Zm00001d007783	-0.833136	0.000117775	ATPase family associated with various cellular activities (AAA)
Zm00001d007830	1.74975	0.000339635	receptor protein kinase CLAVATA1 precursor
Zm00001d007854	-8.23552	4.13499e-07	probable mitochondrial-processing peptidase subunit beta, mitochondrial
Zm00001d008178	0.895147	1.12131e-05	ABC transporter B family member 21
Zm00001d008230	0.698187	9.16209e-05	Magnesium-protoporphyrin IX monomethyl ester [oxidative] cyclase, chloroplastic
Zm00001d008329	1.43562	2.85293e-09	Late embryogenesis abundant protein
Zm00001d008498	-1.1108	0.000614062	alanine-tRNA ligase
Zm00001d008529	-0.635263	0.00115412	S1/P1 Nuclease
Zm00001d008808	-1.10339	5.5684e-08	transcription factor MYB1R1 isoform X2
Zm00001d008983	-1.73211	0.000328475	P-loop containing nucleoside triphosphate hydrolase superfamily protein
Zm00001d009022	1.25031	8.25124e-10	isoflavone reductase homolog IRL-like
Zm00001d010304	2.20782	0.000796165	Leucine rich repeat;; Leucine Rich repeats (2 copies)
Zm00001d010313	1.1145	8.91845e-09	inosine-uridine preferring nucleoside hydrolase family protein
Zm00001d010360	2.26399	3.1784e-06	AUX/IAA family
Zm00001d010410	-1.15577	0.00066899	aquaporin TIP4-2
Zm00001d010499	-2.54234	0.000829689	Sec14p-like phosphatidylinositol transfer family protein
Zm00001d010527	1.48496	2.16095e-07	Fasciclin-like arabinogalactan protein 4
Zm00001d010575	1.88978	1.2277e-06	TATA box binding protein associated factor (TAF)
Zm00001d010586	-1.51469	0.000224234	Phosphatidylethanolamine-binding protein
Zm00001d010751	2.40498	0.00059001	seed specific protein Bn15D17A
Zm00001d011269	-0.912386	1.82594e-05	GDSL-like Lipase/Acylhydrolase
Zm00001d011285	2.02062	7.01179e-20	light harvesting chlorophyll a/b binding protein1
Zm00001d011431	1.36933	0.000272329	GPI-anchored protein precursor
Zm00001d011461	-1.32912	1.95624e-10	unknown
Zm00001d011577	-1.17385	4.81069e-07	Monothiol glutaredoxin-S17
Zm00001d011679	1.2068	7.11886e-10	high-affinity nitrate transporter 2.3
Zm00001d011708	-0.947277	0.000530173	unknown
Zm00001d011734	-3.29325	0.000734129	phosphatase phospho 1
Zm00001d011782	-2.3016	2.09281e-06	Haloacid dehalogenase-like hydrolase
Zm00001d012067	0.762281	0.000317295	Transcription factor bHLH62
Zm00001d012166	1.3025	0.000348499	chromatin assembly factor 1 subunit FSM
Zm00001d012212	3.2746	5.81303e-13	gibberellin 20-oxidase5
Zm00001d012276	1.49088	6.31438e-12	Histone H3.2, partial
Zm00001d012313	-1.92478	2.69424e-06	Starch binding domain
Zm00001d012431	-4.81846	6.27592e-13	Plant protein 1589 of unknown function (A_thal_3526)
Zm00001d012432	-2.83157	1.48615e-09	Dirigent-like protein
Zm00001d012591	-1.34575	5.45905e-08	protein disulfide isomerase
Zm00001d012744	-1.94345	9.66403e-05	Cellulose synthase A catalytic subunit 8 [UDP-forming]
Zm00001d012837	2.15336	5.09001e-13	histone H2A
Zm00001d012869	0.861664	0.000776812	Shaggy-related protein kinase kappa
Zm00001d012899	1.14287	1.00219e-07	PLAC8 family
Zm00001d013039	1.10735	5.14457e-05	photosystem I subunit d1
Zm00001d013080	1.40667	5.75981e-05	Leucine-rich repeat extensin-like protein 6
Zm00001d013163	0.944922	0.000295702	Protein of unknown function (DUF1005)
Zm00001d013231	1.10732	3.83683e-05	cytochrome P450 family 81 subfamily D polypeptide 8
Zm00001d013323	-3.92931	1.84215e-05	syntaxin-related protein KNOLLE
Zm00001d013443	0.958125	9.98937e-07	Zinc finger protein CONSTANS-LIKE 7
Zm00001d013501	-1.71716	0.000124661	CCAAT-binding transcription factor (CBF-B/NF-YA) subunit B
Zm00001d013547	-1.15632	3.88003e-09	BEL1-like homeodomain protein 3
Zm00001d013937	0.930851	2.34952e-06	protochlorophyllide reductase B
Zm00001d014060	0.841642	6.83673e-05	POT family
Zm00001d014083	-2.09651	6.25791e-18	beta-amylase
Zm00001d014291	-0.633149	0.000160284	Protein phosphatase 2C
Zm00001d014317	-1.41015	0.00113323	unknown
Zm00001d014445	-0.815328	4.29741e-05	unknown
Zm00001d014557	0.92224	0.000105672	Tyrosine-sulfated glycopeptide receptor 1
Zm00001d014614	-0.705054	0.000294834	xyloglucan endotransglycosylase homolog 1
Zm00001d014703	-1.22836	0.000737175	transcription factor
Zm00001d014744	-1.18845	1.02279e-05	unknown
Zm00001d014914	-1.89346	4.14571e-05	leucoanthocyanidin dioxygenase
Zm00001d014947	-2.21138	1.77666e-08	invertase 2
Zm00001d015224	-1.13672	0.00109467	Salicylate/benzoate carboxyl methyltransferase
Zm00001d015377	1.08626	5.20259e-05	Pentatricopeptide repeat-containing protein
Zm00001d015606	4.3267	1.09595e-05	Plant transposase (Ptta/En/Spm family)
Zm00001d015702	0.985368	0.000166349	Putative chloride channel-like protein CLC-g
Zm00001d015884	1.07157	0.00109654	protein kinase precursor
Zm00001d016076	-2.95858	4.10166e-10	unknown
Zm00001d016128	-3.15534	8.66055e-09	unknown
Zm00001d016255	-1.23869	0.00035432	HSF-type DNA-binding
Zm00001d016581	0.993349	5.06444e-05	DNA polymerase epsilon catalytic subunit A
Zm00001d016655	1.14004	0.000404626	unknown
Zm00001d016723	1.32931	3.73559e-07	Histone H3.2, partial
Zm00001d016909	1.96728	9.21001e-06	unknown
Zm00001d017095	2.15282	3.12205e-26	High-affinity nitrate transporter accessory
Zm00001d017176	1.17314	0.000741786	Col3 transcription factor
Zm00001d017249	1.8255	3.87167e-09	Ammonium Transporter Family
Zm00001d017264	0.925211	0.000330484	Protein tyrosine and serine/threonine kinase
Zm00001d017270	-1.25315	0.000280561	Protein tyrosine and serine/threonine kinase
Zm00001d017287	-1.67708	0.00020616	Senescence regulator
Zm00001d017422	-1.22383	2.75735e-08	Homeobox-leucine zipper protein ATHB-6
Zm00001d017441	0.794838	0.000208393	cyclin-P4-1
Zm00001d017453	-1.67458	0.000198438	Major Facilitator Superfamily
Zm00001d017545	-1.92342	6.97777e-07	Divergent CRAL/TRIO domain
Zm00001d017598	-2.64914	1.73713e-05	GMC oxidoreductase
Zm00001d017682	-0.711511	0.000979257	PLATZ transcription factor
Zm00001d017778	-1.61757	2.64001e-11	Transcription factor bHLH63
Zm00001d017852	-1.05461	0.000957484	unknown
Zm00001d017987	-0.929722	4.25337e-07	Microtubule-associated protein TORTIFOLIA1
Zm00001d017994	1.3519	7.24894e-05	WD domain, G-beta repeat
Zm00001d018049	-0.804638	0.000242448	Reverse transcriptase (RNA-dependent DNA polymerase)
Zm00001d018133	0.929982	0.000282591	unknown
Zm00001d018161	1.345	9.55602e-05	ferredoxin--nitrite reductase, chloroplastic-like
Zm00001d018220	-1.0653	8.59041e-05	glutathione transferase24
Zm00001d018325	-0.971801	0.000294661	alpha/beta-Hydrolases superfamily protein
Zm00001d018429	-1.81458	4.73345e-06	phosphoenolpyruvate carboxylase kinase 1
Zm00001d018531	1.05005	3.61935e-05	Replication protein A C terminal
Zm00001d018925	5.14247	1.46771e-38	Pumilio homolog 3
Zm00001d018981	0.585215	0.00021973	linker histone H1 and H5 family
Zm00001d019045	0.94221	0.000184106	histone H2A
Zm00001d019163	-1.16671	1.53311e-08	alkaline alpha galactosidase 1
Zm00001d019253	-0.801338	0.00112847	unknown
Zm00001d019457	0.898141	0.00105307	CASP-like protein 1D1
Zm00001d019605	-0.872494	2.66093e-06	NAD(P)H-quinone oxidoreductase subunit 6 chloroplastic
Zm00001d019704	-2.34657	0.000376793	unknown
Zm00001d019852	1.17904	0.000326746	WD repeat and HMG-box DNA-binding protein 1
Zm00001d019914	2.35164	0.000796573	TNP1/EN/SPM transposase
Zm00001d020100	-1.41811	0.000885551	Protein phosphatase 2C
Zm00001d020133	-0.911518	6.64104e-06	unknown
Zm00001d020315	-0.75902	4.59419e-06	unknown
Zm00001d020332	-1.66084	1.90584e-14	ubiquitin-protein ligase
Zm00001d020578	1.06034	0.000261674	AAA-ATPase At4g25835
Zm00001d020612	-0.660092	0.000633696	Choline/ethanolamine kinase
Zm00001d020721	-2.77908	0.000321505	galactoside 2-alpha-L-fucosyltransferase
Zm00001d020764	-0.825	3.6895e-05	Carbonic anhydrase
Zm00001d020852	-0.748491	0.000642364	Cellulose synthase
Zm00001d021422	0.691906	0.00085909	histone H4
Zm00001d021433	1.76674	2.11809e-07	High mobility group B protein 2
Zm00001d021477	1.90585	1.53373e-06	TATA box binding protein associated factor (TAF)
Zm00001d021634	1.07386	0.000300825	18.8 kDa class V heat shock protein
Zm00001d021653	0.997351	0.000722393	glucose-6-phosphate/phosphate translocator 2, chloroplastic, partial
Zm00001d021706	0.874341	0.000732525	Histone-like transcription factor (CBF/NF-Y) and archaeal histone
Zm00001d021763	1.06508	3.43198e-06	photosystem II subunit29
Zm00001d021789	-0.99694	0.000358949	SH3 domain-containing protein
Zm00001d021896	1.36032	0.000205189	Protein tyrosine and serine/threonine kinase
Zm00001d021901	1.12194	4.80287e-08	zeamatin precursor
Zm00001d022421	1.09578	2.07197e-05	hydroxyproline-rich glycoprotein family protein
Zm00001d022424	-1.06554	1.30709e-07	NAC domain transcription factor
Zm00001d022456	0.704364	5.74932e-05	Peroxidase 42
Zm00001d022628	0.949163	0.000262879	myb-related protein Hv1
Zm00001d022636	1.01786	0.000226517	Nodulin-like
Zm00001d023283	2.33615	0.000449267	CDC45-like protein
Zm00001d023314	1.04723	2.28541e-09	Putative phototropic-resoponsive NPH3 family protein
Zm00001d023384	0.952124	0.000709434	Phytosulfokine precursor protein (PSK)
Zm00001d023516	-1.10681	2.31627e-12	Salt stress-induced protein
Zm00001d023529	-0.89124	1.39889e-08	abscisic stress protein homolog
Zm00001d023664	-1.23588	1.01552e-05	ABA-responsive protein
Zm00001d023692	1.27178	0.000611759	selT/selW/selH selenoprotein domain containing protein
Zm00001d023700	-1.78768	1.88378e-10	unknown
Zm00001d023901	1.66998	4.29701e-07	C-terminus of histone H2A
Zm00001d023945	-2.2342	7.00304e-07	Protein tyrosine and serine/threonine kinase
Zm00001d023994	0.922577	0.000273848	Beta-glucosidase, chloroplastic
Zm00001d024094	1.52087	0.000124144	Conserved region of Rad21 / Rec8 like protein
Zm00001d024314	-1.64293	0.000504144	mannitol dehydrogenase
Zm00001d024499	0.765673	0.00010191	Protein of unknown function (DUF1005)
Zm00001d024572	-1.13745	6.28108e-05	glycerol 3-phosphate permease
Zm00001d024633	1.12433	0.000116627	Pyridine nucleotide-disulphide oxidoreductase
Zm00001d024778	-0.987906	6.86618e-06	Proteolipid membrane potential modulator
Zm00001d024924	-1.10947	0.000132111	putative disease resistance RPP13-like protein 3
Zm00001d024943	-4.54394	7.61067e-06	Cytochrome P450
Zm00001d025015	1.35556	0.000231448	Glucose-6-phosphate 1-dehydrogenase
Zm00001d025055	-1.2817	1.83127e-05	Protein phosphatase 2C
Zm00001d025347	-2.47522	0.000996248	unknown
Zm00001d025382	1.8498	5.14194e-09	Core histone H2A/H2B/H3/H4
Zm00001d025401	0.623468	0.000604749	ABA/WDS induced protein
Zm00001d025406	1.71548	8.61623e-07	histone H3.2
Zm00001d025528	1.33121	9.60119e-05	Aldo/keto reductase family
Zm00001d025703	1.29106	0.00017561	ABC transporter B family member 15
Zm00001d025711	-1.0485	0.00042697	unknown
Zm00001d025752	1.55884	3.51382e-05	unknown
Zm00001d025859	-0.737936	0.000212345	MazG-like family;; MazG nucleotide pyrophosphohydrolase domain
Zm00001d025913	1.04483	3.37466e-08	Histone-like transcription factor (CBF/NF-Y) and archaeal histone
Zm00001d025943	-1.35388	0.000137014	Acid beta-fructofuranosidase 3 vacuolar
Zm00001d026015	1.92026	1.44344e-07	hypothetical protein SETIT_7G212600v2
Zm00001d026029	-1.27377	0.000591294	zinc-finger of the FCS-type, C2-C2
Zm00001d026194	-0.962024	0.000177283	SNARE associated Golgi protein
Zm00001d026266	-1.50309	8.4833e-05	probable nucleoredoxin 3
Zm00001d026334	-1.07915	0.000579735	Flavin containing amine oxidoreductase
Zm00001d026426	0.900244	0.000617979	ABC transporter B family member 19
Zm00001d026599	1.15766	6.7306e-06	Chlorophyll a-b binding protein CP24 10B, chloroplastic
Zm00001d026670	-1.01033	0.000105481	Mitochondrial carrier protein
Zm00001d026695	0.822986	0.000295212	POT family;; Major Facilitator Superfamily
Zm00001d027394	1.12907	0.000961821	TATA box binding protein associated factor (TAF)
Zm00001d027656	-0.743058	0.000334897	Pheophorbide a oxygenase, chloroplastic
Zm00001d027760	1.41579	1.7475e-08	putative histone H2A variant 1
Zm00001d027879	-0.987132	0.00100887	unknown
Zm00001d027925	1.01554	2.10618e-07	AP2 domain
Zm00001d027928	1.52297	6.81425e-10	AP2 domain
Zm00001d028004	1.26658	6.02369e-05	Dynein assembly factor 1, axonemal
Zm00001d028154	-0.886055	0.000191475	Serine acetyltransferase, N-terminal
Zm00001d028210	1.392	0.00104646	Replication factor-A C terminal domain
Zm00001d028260	1.09469	6.14224e-09	Glutamine synthetase, beta-Grasp domain
Zm00001d028282	0.823217	0.000974563	Cytochrome P450
Zm00001d028299	-1.33285	2.84742e-05	Squalene epoxidase 1
Zm00001d028337	3.21668	8.34023e-05	Protein tyrosine and serine/threonine kinase
Zm00001d028367	-1.53362	0.000415704	Purple acid phosphatase 3
Zm00001d028408	-3.62458	0.000107213	heat shock protein26
Zm00001d028432	1.12187	0.000169941	nuclear transcription factor Y subunit C-1
Zm00001d028471	1.06691	5.27167e-05	Phosphoenolpyruvate carboxykinase
Zm00001d028601	-0.78647	0.000281785	Haloacid dehalogenase-like hydrolase
Zm00001d028643	0.692636	0.000408259	unknown
Zm00001d028692	-0.883304	5.0661e-08	Glutathione S-transferase L2 chloroplastic
Zm00001d028693	-0.785236	1.77753e-05	safener induced1
Zm00001d028718	-2.33168	5.03693e-05	Proteolipid membrane potential modulator
Zm00001d028941	-1.54487	8.06485e-05	VQ motif family protein expressed
Zm00001d028962	-0.785586	0.000161361	WRKY DNA -binding domain
Zm00001d028968	-1.61693	3.77969e-07	chaperone protein dnaJ 20, chloroplastic
Zm00001d029184	-1.57891	6.75938e-05	Cytochrome P450
Zm00001d029391	-1.10533	5.27672e-08	Phospho-2-dehydro-3-deoxyheptonate aldolase 1, chloroplastic
Zm00001d029460	-1.67726	0.000780435	ids4-like protein
Zm00001d029497	0.806312	0.00059438	ZIP Zinc transporter
Zm00001d029583	1.66244	1.14421e-06	polygalacturonase inhibitor 1 precursor
Zm00001d029654	-0.739786	0.000590213	trehalase1
Zm00001d029777	1.56401	0.000204422	Phosphate-induced protein 1 conserved region
Zm00001d029913	-2.053	0.0004499	Lytic transglycolase
Zm00001d029932	1.32309	8.02861e-05	POT family
Zm00001d029934	0.847757	0.000951335	Homeobox-leucine zipper protein HAT4
Zm00001d030133	0.707003	0.00053798	CSC1-like protein
Zm00001d030557	-0.962468	9.50887e-07	Aminotransferase class I and II
Zm00001d030577	-0.742778	0.000415729	bZIP transcription factor 44
Zm00001d030837	-1.29715	4.41359e-05	Protein of unknown function (DUF620)
Zm00001d031203	-1.12465	0.000179991	Epoxide hydrolase A
Zm00001d031635	0.93898	1.42111e-05	Peroxidase
Zm00001d031678	1.19013	2.34527e-06	retinoblastoma family3
Zm00001d032070	1.2575	1.70976e-10	Histone H2B.2
Zm00001d032079	-0.706096	0.000427771	respiratory burst oxidase homolog protein E
Zm00001d032084	-1.67238	5.59339e-15	Chaperone DnaJ-domain superfamily protein
Zm00001d032222	0.987182	0.000299424	UDP-glycosyltransferase 85A7
Zm00001d032377	-0.84778	0.00014514	unknown
Zm00001d032510	1.69973	2.38873e-05	Putative disease resistance RPP13-like protein 1
Zm00001d032604	-0.935929	0.00061184	WAT1-related protein chloroplastic
Zm00001d032733	-1.40644	7.19244e-08	unknown
Zm00001d032742	1.55102	5.80361e-08	aspartic proteinase oryzasin-1 isoform X1
Zm00001d032889	1.18179	0.000377639	unknown
Zm00001d032909	0.827365	0.00100613	Cellulose synthase-like protein D3
Zm00001d032946	1.31224	1.77305e-06	chitinase 2
Zm00001d032947	1.05742	1.81733e-05	chitinase 2
Zm00001d033044	1.77218	5.88831e-11	GDSL-like Lipase/Acylhydrolase
Zm00001d033231	-1.0551	0.000221603	Expansin-B4
Zm00001d033241	1.0904	0.000142983	Amino acid permease
Zm00001d033273	-0.611746	0.000868946	Sugar (and other) transporter
Zm00001d033347	1.2155	0.000462224	LOB domain-containing protein 37
Zm00001d033365	1.33273	0.000723051	cyclin superfamily protein, putative
Zm00001d033421	1.14581	7.36319e-06	deoxyuridine 5&apos;-triphosphate nucleotidohydrolase
Zm00001d033455	0.946612	1.07515e-05	protein P21 precursor
Zm00001d033543	1.73102	4.8549e-07	Integral membrane HPP family protein
Zm00001d033551	1.638	5.06054e-07	Phosphoglycerate mutase-like family protein
Zm00001d033623	0.824174	3.3693e-08	linoleate 9S-lipoxygenase3
Zm00001d033719	1.48226	2.18373e-06	Zinc finger protein CONSTANS-LIKE 7, partial
Zm00001d033787	-1.67805	6.35426e-05	Protein of unknown function (DUF760)
Zm00001d033931	0.742681	0.000264054	Alcohol dehydrogenase 1
Zm00001d034045	1.28168	2.72647e-05	Retrotransposon gag protein
Zm00001d034095	0.77466	6.03596e-06	Cytochrome P450
Zm00001d034096	0.90911	0.000592997	Cytochrome P450
Zm00001d034129	1.03059	1.9704e-05	Peroxidase
Zm00001d034221	1.07841	0.00024495	Protein of unknown function (DUF1005)
Zm00001d034298	0.997604	7.323e-06	transcription factor PIF5 isoform X1
Zm00001d034345	0.951215	0.000202688	Ferredoxin--NADP reductase root isozyme 1 chloroplastic
Zm00001d034427	1.27518	0.000655613	systemin receptor SR160 precursor
Zm00001d034453	-2.15087	7.58292e-07	Histidine biosynthesis protein
Zm00001d034461	-2.52575	0.000391163	Tryptophan synthase alpha chain chloroplastic
Zm00001d034479	0.610425	0.000301707	histone H1
Zm00001d034533	1.0386	4.56036e-05	NEP-interacting protein 1
Zm00001d034601	-1.34726	1.08662e-05	No apical meristem (NAM) protein
Zm00001d034616	0.691275	0.000870874	unknown
Zm00001d034643	-1.16363	0.000120286	Cofilin/tropomyosin-type actin-binding protein
Zm00001d034756	0.725761	0.000623372	uncharacterized protein LOC103644294
Zm00001d034810	0.72437	5.72552e-05	BEACH domain-containing protein C2
Zm00001d034978	-0.804796	0.000709839	Heavy-metal-associated domain
Zm00001d035055	1.37881	5.26163e-09	peroxidase 47
Zm00001d035069	-4.64945	4.75151e-06	Cytochrome P450
Zm00001d035070	-4.29284	2.71139e-19	probable acyl-activating enzyme 1, peroxisomal
Zm00001d035211	0.735373	0.00115657	Zinc finger, C3HC4 type (RING finger)
Zm00001d035243	1.11002	0.000123421	Transmembrane amino acid transporter protein
Zm00001d035859	0.843869	6.76944e-05	plastocyanin, chloroplastic
Zm00001d035949	-0.87753	6.52992e-07	receptor-like protein kinase 1
Zm00001d035963	1.15047	8.74243e-05	unknown
Zm00001d036250	1.70316	0.00012492	PREDICTED: histone H3.2
Zm00001d036439	0.777169	8.80528e-05	arogenate dehydrogenase
Zm00001d036676	-1.41849	0.000164762	B-box zinc finger protein 32
Zm00001d037057	-0.650645	0.000111433	Transmembrane amino acid transporter protein
Zm00001d037073	-0.969407	0.00016312	Transferase family
Zm00001d037327	3.51924	4.90315e-08	CCT motif;; B-box zinc finger
Zm00001d037453	-0.799678	5.46249e-07	Reticulon
Zm00001d037894	-2.74028	1.42228e-13	Dehydrin DHN1
Zm00001d037973	0.957389	0.000657308	Serine/threonine-protein kinase
Zm00001d038003	0.770384	9.7848e-06	unknown
Zm00001d038291	1.77221	3.16478e-07	Ferredoxin-6, chloroplastic
Zm00001d038300	0.94042	0.000922328	Cytochrome P450
Zm00001d038334	1.27248	3.10705e-05	Protein NRT1/ PTR FAMILY 5.10
Zm00001d038352	1.38912	1.95625e-07	unknown
Zm00001d038408	-1.26725	3.29631e-07	unknown
Zm00001d038583	1.39071	4.7094e-05	Structural maintenance of chromosomes protein
Zm00001d038678	-0.815272	0.000834596	unknown
Zm00001d038718	1.41863	7.0473e-06	hemoglobin 2
Zm00001d038984	0.788961	0.000832816	photosystem I reaction center subunit VI, chloroplastic precursor
Zm00001d039088	1.35128	0.000814033	Lipase (class 3)
Zm00001d039216	1.65203	0.00015454	E3 ubiquitin-protein ligase ATL42
Zm00001d039310	0.830658	0.000510811	cytochrome P450 71A1
Zm00001d039427	1.17594	5.51923e-08	Protein tyrosine and serine/threonine kinase
Zm00001d039492	-0.596437	0.000996136	Myb-like DNA-binding domain
Zm00001d039496	1.08521	5.39688e-06	transcription factor RAX2
Zm00001d039643	-1.47855	0.00107543	cytokinin-O-glucosyltransferase 3
Zm00001d039733	1.19506	0.00041949	histone H4
Zm00001d039790	1.89061	7.19991e-13	Core histone H2A/H2B/H3/H4
Zm00001d039851	-0.685325	0.00016842	unknown
Zm00001d039914	-1.2883	0.000742176	metallothionein-like protein 2A
Zm00001d040026	2.80277	7.73905e-10	unknown
Zm00001d040190	-1.53749	3.42966e-20	Ricin-type beta-trefoil lectin domain-like
Zm00001d040253	0.784268	0.00067771	unknown
Zm00001d040399	1.26466	0.000919125	Peroxidase
Zm00001d040526	-1.29456	0.000461086	unknown
Zm00001d040619	-1.18442	2.76289e-06	Domain of unknown function (DUF4228)
Zm00001d040818	-1.20622	0.000509984	Acyltransferase-like protein chloroplastic
Zm00001d041103	-0.963227	0.000398311	1,2-dihydroxy-3-keto-5-methylthiopentene dioxygenase 4
Zm00001d041163	1.6258	0.000897632	Protein NRT1/ PTR FAMILY 4.3
Zm00001d041606	1.03657	0.00105088	DNA replication licensing factor MCM7
Zm00001d041672	1.58093	6.33452e-07	Core histone H2A/H2B/H3/H4
Zm00001d041773	0.731697	0.000243449	Leucine-rich repeat protein kinase family protein
Zm00001d041800	-1.25131	0.0001451	BTB/POZ domain-containing protein
Zm00001d041819	0.786563	4.35956e-07	Photosystem I reaction centre subunit N (PSAN or PSI-N)
Zm00001d041824	-1.16329	0.00098334	unknown
Zm00001d041842	2.04117	1.90256e-07	Amino acid permease 2
Zm00001d042140	1.34409	4.47863e-06	Glycosyl hydrolases family 17
Zm00001d042143	1.28998	6.46478e-05	glucan endo-1,3-beta-glucosidase, acidic isoform precursor
Zm00001d042211	-1.16225	4.78222e-06	PsbP
Zm00001d042260	-1.46255	9.60483e-05	Chloroplastic quinone-oxidoreductase
Zm00001d042499	1.36026	0.000582963	Putative S-adenosyl-L-methionine-dependent methyltransferase
Zm00001d042596	-0.684202	5.30516e-05	unknown
Zm00001d042730	1.29284	8.8137e-07	Core histone H2A/H2B/H3/H4
Zm00001d042734	-1.29553	2.06282e-05	saposin B domain-containing protein
Zm00001d042812	0.792286	1.82358e-05	Tetratricopeptide repeat;; Tetratricopeptide repeat
Zm00001d042862	-1.03578	5.90146e-05	Probable lipid transfer;; Protease inhibitor/seed storage/LTP family
Zm00001d042869	-1.0588	0.000413546	Aldo/keto reductase family;; Aldo/keto reductase family
Zm00001d042886	-0.994105	2.33096e-05	Protein phosphatase 2C
Zm00001d042930	1.56186	1.66225e-08	Histone-like transcription factor (CBF/NF-Y) and archaeal histone
Zm00001d042935	-1.73937	0.000204107	unknown
Zm00001d042940	-2.22378	6.38013e-07	Plant protein 1589 of unknown function (A_thal_3526)
Zm00001d043153	0.762526	0.000593702	octopine synthase binding factor3
Zm00001d043256	1.33953	5.12607e-05	G-type lectin S-receptor-like serine/threonine-protein kinase At4g27290 isoform X1
Zm00001d043621	-1.80522	0.000180451	Putative Phosphatase;; haloacid dehalogenase-like hydrolase
Zm00001d043654	0.882142	0.000207179	Methyltransferase domain
Zm00001d043992	-1.36969	2.17641e-06	bZIP transcription factor1
Zm00001d044117	-1.56227	0.00100525	Myb-like DNA-binding domain
Zm00001d044122	-2.15172	1.00558e-07	dihydroflavonol 4-reductase
Zm00001d044138	1.45041	0.000245007	siroheme uroporphyrinogen methyltransferase 1
Zm00001d044159	-1.22605	1.25157e-06	Cytochrome P450
Zm00001d044181	1.77687	2.27192e-05	Voltage-dependent anion channel
Zm00001d044228	2.44433	9.85613e-05	thiamine thiazole synthase 2, chloroplastic precursor
Zm00001d044246	1.17578	3.58197e-08	histone H2A
Zm00001d044340	-0.80485	0.000684899	Aldehyde dehydrogenase family 2 member C4
Zm00001d044401	1.99165	0.000486881	Chlorophyll A-B binding protein
Zm00001d044402	2.07521	0.000329432	Chlorophyll A-B binding protein
Zm00001d044430	1.18441	0.000953233	Amino-acid permease BAT1
Zm00001d044431	0.812227	0.000736773	Amino-acid permease BAT1
Zm00001d044455	-1.35216	0.00114847	Protein of unknown function (DUF642)
Zm00001d044465	0.805779	7.61056e-06	GDSL-like Lipase/Acylhydrolase
Zm00001d044504	1.74717	1.5497e-07	probable high-affinity nitrate transporter 2.4
Zm00001d044540	0.982323	7.77283e-05	DNA replication licensing factor MCM4
Zm00001d044608	-2.32513	0.000267861	asparagine synthetase 2
Zm00001d044667	1.03488	0.000811375	Zinc finger C-x8-C-x5-C-x3-H type (and similar)
Zm00001d044845	0.764354	0.000102743	protein CELLULOSE SYNTHASE INTERACTIVE 1 isoform X2
Zm00001d045030	-2.11617	0.000381074	unknown
Zm00001d045047	-8.7538	8.03462e-08	Anaphase-promoting complex subunit 4 WD40 domain
Zm00001d045054	-1.77278	1.853e-05	sesquiterpene cyclase1
Zm00001d045055	-1.79635	0.000934665	UDP-glucoronosyl and UDP-glucosyl transferase
Zm00001d045091	-1.97097	3.47553e-05	hydroxycinnamoyltransferase 4
Zm00001d045192	0.794752	0.000226701	Ribonucleotide reductase, barrel domain
Zm00001d045268	1.13401	1.64843e-08	Core histone H2A/H2B/H3/H4
Zm00001d045535	1.0052	0.0010325	unknown
Zm00001d045629	-4.07995	5.87191e-13	Acyl-CoA N-acyltransferase with RING/FYVE/PHD-type zinc finger domain
Zm00001d045631	-4.79077	2.43585e-23	Acyl-CoA N-acyltransferase with RING/FYVE/PHD-type zinc finger domain
Zm00001d045885	-1.11209	3.83299e-07	PDZ domain;; Peptidase family S41
Zm00001d046184	1.39475	4.21154e-06	Peroxidase
Zm00001d046281	-1.08128	0.0004801	Cotton fibre expressed protein
Zm00001d046357	1.04637	5.68509e-05	beta-galactosidase precursor
Zm00001d046383	0.993836	0.000243789	POT family
Zm00001d046402	-1.97745	0.000453655	Putative bZIP transcription factor superfamily protein
Zm00001d046454	-0.73085	5.46989e-06	myristoyl-acyl carrier protein thioesterase
Zm00001d046489	-1.69919	0.000198829	unknown
Zm00001d046500	-1.82127	0.000495321	SPX domain-containing protein 1
Zm00001d046786	0.701966	1.56692e-05	Chlorophyll A-B binding protein
Zm00001d046824	-2.56725	1.75964e-06	unknown
Zm00001d046887	-1.10657	0.000315937	Lecithin retinol acyltransferase
Zm00001d047438	1.39086	0.000758682	Nodulation protein H
Zm00001d047463	-0.883983	6.79779e-06	3-beta hydroxysteroid dehydrogenase/isomerase family
Zm00001d047574	-1.03056	1.92824e-06	WRKY DNA -binding domain
Zm00001d047582	-1.2936	1.11752e-05	galactinol synthase 3
Zm00001d047705	1.85321	6.31982e-05	Polyketide cyclase / dehydrase and lipid transport
Zm00001d047778	3.07343	1.50457e-05	ADP-ribosylation factor family
Zm00001d047787	1.37814	4.83681e-12	histone H2A
Zm00001d047814	-1.01666	0.000502111	catalytic/ hydrolase
Zm00001d047820	1.87947	0.000345501	DVL family
Zm00001d047994	-0.842737	3.11617e-05	Nuclear pore complex protein NUP205
Zm00001d048086	1.16607	2.2656e-05	Replication protein A DNA-binding subunit
Zm00001d048135	-0.68343	0.000860874	unknown
Zm00001d048201	-1.19898	2.66248e-06	Inositol-3-phosphate synthase
Zm00001d048334	-0.93462	2.72487e-05	Protein of unknown function (DUF3110)
Zm00001d048344	-0.840043	0.000922403	Lytic transglycolase
Zm00001d048460	-0.724919	0.000404091	CBL-interacting serine/threonine-protein kinase 9
Zm00001d048491	1.5023	4.76551e-08	Histone-like transcription factor (CBF/NF-Y) and archaeal histone
Zm00001d048558	-1.19254	2.41114e-07	glutathione transferase25
Zm00001d048568	1.5936	0.0010816	unknown
Zm00001d048690	0.665524	0.000675119	serine carboxypeptidase-like 50
Zm00001d048711	-1.98089	0.000559291	UDP-glucoronosyl and UDP-glucosyl transferase
Zm00001d048784	4.27229	1.04341e-10	E3 ubiquitin-protein ligase RGLG1
Zm00001d048950	0.636857	0.000841389	Barwin family
Zm00001d048998	0.947483	3.76813e-06	chlorophyll a/b-binding apoprotein CP26 precursor
Zm00001d049020	1.12687	1.88041e-05	O-methyltransferase domain
Zm00001d049091	-1.23969	0.000744294	unknown
Zm00001d049171	-0.606278	0.000935313	Lipase/lipooxygenase PLAT/LH2 family protein
Zm00001d049187	1.13793	1.401e-05	6-phosphogluconate dehydrogenase, decarboxylating
Zm00001d049190	1.05193	0.000612281	DNA replication licensing factor MCM2
Zm00001d049219	-2.08848	2.17498e-05	Senescence-specific cysteine protease SAG12
Zm00001d049367	-0.974486	1.0304e-05	Ubiquitin-conjugating enzyme
Zm00001d049369	-1.3876	5.48124e-13	B3 DNA binding domain
Zm00001d049764	-0.804317	3.81787e-05	unknown
Zm00001d049916	1.23166	0.000695246	EamA-like transporter family
Zm00001d050055	-2.15573	1.26553e-05	unknown
Zm00001d050061	1.75284	1.05153e-06	Putative SWI/SNF-related matrix-associated actin-dependent regulator of chromatin subfamily A member 3-like 3
Zm00001d050100	1.8796	8.88021e-14	histone H2B.2-like
Zm00001d050403	1.1757	2.02694e-07	Chlorophyll A-B binding protein
Zm00001d050409	7.33139	0	malate dehydrogenase
Zm00001d050640	2.68253	7.39365e-08	TNP1/EN/SPM transposase
Zm00001d050697	1.25993	0.000112939	Core histone H2A/H2B/H3/H4
Zm00001d050893	-0.851951	2.70983e-05	No apical meristem (NAM) protein
Zm00001d051254	-2.41753	1.90075e-27	short chain dehydrogenase
Zm00001d051420	-1.6885	2.44551e-08	Dehydrin
Zm00001d051478	1.69013	7.4616e-07	TATA box binding protein associated factor (TAF)
Zm00001d051496	-1.05321	0.00039136	zinc-finger of the FCS-type, C2-C2
Zm00001d051584	-0.67842	0.000142448	Universal stress protein family
Zm00001d051591	1.60691	5.31884e-06	Histone-like transcription factor (CBF/NF-Y) and archaeal histone
Zm00001d051754	1.19983	2.37048e-05	aldehyde dehydrogenase2
Zm00001d051865	-1.25082	0.000115444	Zinc finger protein ZAT5
Zm00001d051934	1.16755	7.2532e-06	O-methyltransferase domain
Zm00001d051995	1.01984	9.96401e-05	Proliferating cell nuclear antigen, partial
Zm00001d052063	-0.922064	4.90119e-05	Transmembrane amino acid transporter protein
Zm00001d052079	-0.61993	0.000265555	Lysine-ketoglutarate reductase/saccharopine dehydrogenase1
Zm00001d052118	1.31061	6.62189e-06	unknown
Zm00001d052165	0.901143	0.000122243	ferredoxin--nitrite reductase
Zm00001d052229	0.776539	0.000271727	AP2 domain
Zm00001d052335	0.800312	0.000938426	Peroxidase
Zm00001d052340	-0.826813	0.000772845	CBL-interacting protein kinase
Zm00001d052480	1.14073	0.000313338	Indole-3-acetate beta-glucosyltransferase
Zm00001d052518	2.09774	6.72967e-06	unknown
Zm00001d052627	1.43785	1.47235e-05	probable glycosyltransferase 6
Zm00001d052744	0.607488	0.000447448	Glycosyl transferase family 90
Zm00001d052749	1.11938	0.000133995	nucleosome/chromatin assembly factor D
Zm00001d052961	-1.43459	0.000732068	protein ROOT HAIR DEFECTIVE 3 homolog 2 isoform X1
Zm00001d053015	1.30519	0.000909993	Fructose-bisphosphate aldolase class-I
Zm00001d053290	-0.679762	0.00106423	unknown
Zm00001d053684	-1.54901	0.000829069	Putative citrate synthase family protein
Zm00001d053799	-1.54941	0.000764556	transglycosylase SLT domain containing protein expressed
Zm00001d053864	-0.71003	3.44512e-05	Ribosomal protein L19e
Zm00001d054057	5.63999	9.99914e-18	nitrate transport 2
Zm00001d054060	5.31032	5.98918e-18	putative high affinity nitrate transporter
MSTRG.10096	-0.924248	2.71582e-05	unknown
MSTRG.10623	-10.8835	3.83206e-13	Plant transposase (Ptta/En/Spm family)
MSTRG.16191	2.40299	0.000446942	thiamine thiazole synthase 2, chloroplastic precursor
MSTRG.17949	-1.89425	4.08126e-08	unknown
MSTRG.19047	-1.10084	6.71862e-06	unknown
MSTRG.19457	-1.88521	3.47555e-05	DDE superfamily endonuclease
MSTRG.209	1.28114	0.000561675	unknown
MSTRG.2092	-3.37721	8.19925e-14	unknown
MSTRG.2093	-3.05884	1.70961e-09	DDE superfamily endonuclease
MSTRG.21644	-1.62906	4.30133e-05	RHOMBOID-like protein 3
MSTRG.25210	8.61118	6.04483e-08	unknown
MSTRG.26310	0.976234	0.00033294	unknown
MSTRG.27608	-2.19414	0.000272837	Transcription factor TFIIB repeat
MSTRG.28594	-0.701536	0.000714511	unknown
MSTRG.29645	0.967324	0.000706893	Leukotriene A-4 hydrolase-like protein
MSTRG.31291	2.93822	0.000230142	unknown
MSTRG.31711	-5.44059	1.74108e-29	LMBR1 domain-containing protein 2 homolog A isoform X1
MSTRG.31848	-1.541	5.25993e-08	unknown
MSTRG.32426	2.36624	5.41328e-05	unknown
MSTRG.34830	-1.80951	0.000773697	unknown
MSTRG.3500	-3.36516	4.28321e-07	Reverse transcriptase (RNA-dependent DNA polymerase)
MSTRG.37111	-0.751802	1.70016e-05	unknown
MSTRG.8269	-2.51637	0.000641212	NAC domain-containing protein 73
MSTRG.9736	-1.57878	1.7662e-06	hypothetical protein

## Sheet: Table S8
Table S8. Genotyping of 66 disease- and pest-resistant elite germplasm accessions from the Huang–Huai–Hai region using the 831-bp SSR marker.
Genotypic Class	Entry No.	Category	Disease/Pest Resistance
Hap2	2024HK01	Germplasm	resistant to rust, lodging resistance, heat tolerance
Hap1	2024HK02	Germplasm	resistant to southern leaf blight, moderately resistant to rust, high yield
Hap1	2024HK03	Germplasm	resistant to southern leaf blight, lodging resistance, high yield
Hap1	2024HK04	Germplasm	resistant to rust, heat to lerant, high grain yield, moderately resistant to bacterial wilt
Hap2	2024HK05	Germplasm	resistant to rust
Hap2	2024HK06	Germplasm	high grain yield, moderately resistant to bacterial wilt
Hap1	2024HK07	Germplasm	moderately resistant to rust, moderately resistant to bacterial wilt
Het	2024HK08	Germplasm	highly resistant to rust and resistant to southern leaf blight
Hap1	2024HK09	Germplasm	moderately resistant to rust, moderately resistant to bacterial wilt, high grain yield
Hap1	2024HK10	Germplasm	moderately resistant to rust, moderately resistant to bacterial wilt, high grain yield
Hap2	2024HK11	Germplasm	moderately resistant to rust, moderately resistant to ear rot, high grain yield
Het	2024HK12	Inbred line	resistant to southern rust, southern leaf blight, stalk rot
Hap2	2024HK13	Germplasm	resistant to southern rust,southern leaf blight, ear rot
Hap2	2024HK14	Germplasm	resistant to southern rust,southern leaf blight, stalk rot
Hap2	2024HK15	Germplasm	resistant to southern rust,southern leaf blight, stalk rot
Het	2024HK16	Germplasm	resistant to southern rust,southern leaf blight, stalk rot
Het	2024HK17	Germplasm	resistant to southern rust,southern leaf blight, stalk rot
Hap2	2024HK18	Germplasm	resistant to southern rust,southern leaf blight, stalk rot
Hap2	2024HK19	Germplasm	resistant to southern rust,southern leaf blight, stalk rot
Hap1	2024HK20	Germplasm	resistant to southern rust,southern leaf blight, stalk rot
Hap1	2024HK21	Germplasm	resistant to southern rust,southern leaf blight, stalk rot
Hap1	2024HK22	Germplasm	resistant to southern rust,southern leaf blight, stalk rot
Hap1	2024HK23	Germplasm	resistant to stalk rot, banded leaf and sheath blight
Hap1	2024HK24	Germplasm	resistant to stalk rot, banded leaf and sheath blight
Hap1	2024HK25	Inbred line	disease resistant
Hap1	2024HK26	Germplasm	disease resistant
Hap1	2024HK27	Germplasm	disease resistant
Hap1	2024HK28	Germplasm	disease resistant
Hap2	2024HK29	Germplasm	disease resistant
Hap1	2024HK30	Germplasm	disease resistant
Hap1	2024HK31	Germplasm	disease resistant
Hap1	2024HK32	Germplasm	disease resistant
Hap1	2024HK33	Germplasm	disease resistant
Hap2	2024HK34	Germplasm	disease resistant
Hap2	2024HK35	Germplasm	disease resistant
Hap1	2024HK36	Germplasm	resistant to aphids
Het	2024HK37	Germplasm	resistant to aphids
Hap2	2024HK38	Germplasm	resistant to aphids
Hap2	2024HK39	Germplasm	resistant to aphids
Hap1	2024HK40	Germplasm	resistant to aphids
Hap2	2024HK41	Germplasm	resistant to aphids
Hap1	2024HK42	Germplasm	resistant to aphids
Hap1	2024HK43	Germplasm	resistant to aphids
Hap1	2024HK44	Inbred line	rust resistant, high combining ability, parental line
Hap1	2024HK45	Germplasm	resistant to ear rot
Hap1	2024HK46	Germplasm	resistant to ear rot
Hap2	2024HK47	Germplasm	resistant to ear rot
Hap1	2024HK48	Germplasm	resistant to ear rot
Hap2	2024HK49	Germplasm	resistant to ear rot
Hap2	2024HK50	Germplasm	resistant to ear rot
Hap2	2024HK51	Germplasm	resistant to ear rot
Hap1	2024HK52	Germplasm	resistant to ear rot
Hap1	2024HK53	Germplasm	resistant to ear rot
Hap1	2024HK54	Germplasm	resistant to ear rot
Hap1	2024HK55	Germplasm	resistant to ear rot
Hap2	2024HK56	Germplasm	resistant to ear rot
Hap2	2024HK57	Germplasm	resistant to ear rot
Hap1	2024HK58	Germplasm	resistant to ear rot
Hap2	2024HK59	Germplasm	resistant to aphids
Hap1	2024HK60	Germplasm	resistant to aphids
Hap1	2024HK61	Germplasm	resistant to aphids
Hap1	2024HK62	Germplasm	resistant to aphids
Hap1	2024HK63	Germplasm	resistant to aphids
Hap1	2024HK64	Germplasm	resistant to aphids
Hap2	2024HK65	Germplasm	resistant to aphids
Hap1	2024HK66	Germplasm	resistant to aphids

## Sheet: Table S9
Table S9. List of the primers used in this study.
Primers for quantitative real-time PCR.
Primer name	Primer sequence (5'-3')
ZmActin-F	CCATGAGGCCACGTACAACT
ZmActin-R	GGTAAAACCCCCACTGAGGA
Zm18S-F	CCATCCCTCCGTAGTTAGCTTCT
Zm18S-R	CCTGTCGGCCAAGGCTATATAC
ZmA1-F(GRMZM2G471876)	ATGCCTGACTCACTCGTGG
ZmA1-R(GRMZM2G471876)	GCGACGACCATCACCATAAC
ZmRRS1/A2-F	TGGCCATGCTGGAATCACAA
ZmRRS1/A2-R	CGCACGGAGAGAAGACTCAA
ZmPR4-F	TGTGCATGCACCTATATGTACT
ZmPR4-R	TTCGTGAGACATGACGATACAT
ZmPR10-F	AGATCACTAAAGCCAAGGAGTC
ZmPR10-R	CATGGTCTAGTTGTAGGCTTCC
ZmPR1-F	CCTACGGCGAGAACCTCTT
ZmPR1-R	TCGTAGTACTGCTTCTCGGAC
ZmAOS2-F	AAGGACCTGCTGGTGGAG
ZmAOS2-R	CTGCTTGTTGTCGACGCT
OsActin-F	TGTATGCCAGTGGTCGTACCA
OsActin-R	CCAGCAAGGTCGAGACGAA
OsPR1-F	GGAGAAGCAGTGGTACAACC
OsPR1-R	GAGTAGTTGCAGGTGATGAACA
OsPR10-F	GAGATCACCAAGGCTAAGGAG
OsPR10-R	GACGATTTAGTTGTAAGCGTCC
OsMDH1-F	AGTCATCCCTCCGTGCATTG
OsMDH1-R	GGCCTTCAACTCAGGCTTCA
OsMDH8.1-F	TGAAGGCAGCATCATCCGTT
OsMDH8.1-R	ATGGTTGGCCAATACCACCA
R. solani-Actin-F	GCCTTTTCTACCTTAATTTGGCAG
R. solani-Actin-R	GTGTGTAAATTAAGTAGACAGCAAATG
ZmWRKY44-F	AAGAAACAATGGAGGACGGCT
ZmWRKY44-R	CTCGCCGAAGTAGGTGATGAG
ZmWRKY15-F	CACTGAGCTGTGGACGTGAA
ZmWRKY15-R	GGGATATGGCGTGCAGGAT
ZmpOMT1-F	CAATGTTCACCGCGTTCCTG
ZmpOMT1-R	TGACAAACCCATAGCCCCAC
ZmNDT1-F	TCAACGGGAAGGTTTTCGGG
ZmNDT1-R	TTGCAGCACCAGCACATGAT
ZmMDH2-F	TTTTATGCTGGAAAAGCGGGTG
ZmMDH2-R	TTTTCCCGCCTTTGCTTCAAC
ZmICS1-F	CTTCCTCGCGCTACTCCC
ZmICS1-R	CCTGAGCCGCCCCAC
ZmNPR1-F	GTGGACAACCTCCCATTGGT
ZmNPR1-R	GCCCTTGTCTTCCGGTGAAA
ZmbZIP39-F	AGGACGTCCGGGTCGG
ZmbZIP39-R	GTGTACTGGGACGCGATGTC
ZmPR2-F	CTTCCCGCCATGAAGAACCT
ZmPR2-R	GTAGGGGTAGACGTTGCACA
Primers for genotyping
Primer name	Primer sequence (5'-3')
ZmRRS1-crispr-F	GATGCCGGCATCTGTTAGC
ZmRRS1-crispr-R	GGTCAGTTATCTCAGACTGAAC
831bp-SSR-F	TTACGCAGCTCCAAACACCC
831bp-SSR-R	GTGCGGCCTAGGAAACAACG
Primers for generating overexpression transgenic lines
Primer name	Primer sequence (5'-3')
ZmRRS1-CDS-F	ATGGCATCAACCGTTACCTTC
ZmRRS1-CDS-R	AACAGATGCAGCAGCTTCCC
OsMDH1-CDS-F	ATGGCATCAACTGTTGCCAT
OsMDH1-CDS-R	AGAAGTAGCGGCAGCCTGCT
OsMDH8.1-CDS-F	ATGGCATCAGCTGTTACCAT
OsMDH8.1-CDS-R	AACAGATGCCGCTGCTGTCT
Primers for VIGS construct generation
Primer name	Primer sequence (5'-3')
ZmA1-VIGS-F	ATGCCTGACTCACTCGTGG
ZmA1-VIGS-R	CGACCAAACATTCTTGACGTCC
ZmRRS1/A2-VIGS-F	TACCCTGTCCATGGCCTATGC
ZmRRS1/A2-VIGS-R	CAAACAGATGCAGCAGCTTCC
ZmWRKY44-VIGS-F	CAGAAGGACATCCACGGCAG
ZmWRKY44-VIGS-R	CGAAGTCGATGACGAATGGC
Primers for CHIP-qPCR assays
Primer name	Primer sequence (5'-3')
ChIP-qPCR-F1-F	AAAAAGATCCAGGCCGGGTC
ChIP-qPCR-F1-R	TCGCCTTCGGTGGTAGAAAAG
ChIP-qPCR-F2-F	TCTACGGCTCTGCCCCAAC
ChIP-qPCR-F2-R	GAGCGAAGGAACGACTGAGAG
ChIP-qPCR-F3-F	AGAGTTGGCAAGTCAGGCA
ChIP-qPCR-F3-R	GTCAGGCACATATGCAGGTG
Primers for prokaryotic expression, subcellular localization, transient transactivation, Y1H, and EMSA assays
Primer name	Primer sequence (5'-3')
His-MBP-ZmRRS1-FLAG-F	GAGAATCTTTATTTTCAGGGGGCCATTACGGCCATGGCATCAACCGTTACCTTC
His-MBP-ZmRRS1-FLAG-R	GCCCGAGCCACCGCCACCAGAGGCCGAGGCGGCCCCAACAGATGCAGCAGCTTCCC
His-MBP-ZmWRKY44-FLAG-F	TGAGAATCTTTATTTTCAGGGGGCCATTACGGCCATGACGATGGCGATGGCAAG
His-MBP-ZmWRKY44-FLAG-R	CCCGAGCCACCGCCACCAGAGGCCGAGGCGGCCCCAAGCAGATCACTGTAATCGAAGTAGT
ZmWRKY44-pB42AD-F	TGCCAGATTATGCCTCTCCCGAATTCATGACGATGGCGATGGCAAG
ZmWRKY44-pB42AD-R	TGGCGAAGAAGTCCAAAGCTTCTCGAGAAGCAGATCACTGTAATCGA
W-box-pLacZ2μ-F	GGAGCCAGGAAAAGGAGCCGTCAAAAGCCGCCGCCGAGGAGACTCGAGGCATGTGCTCTGTATGTATA
W-box-pLacZ2μ-R	TCTCCTCGGCGGCGGCTTTTGACGGCTCCTTTTCCTGGCTCCGAATTCGATCCAATATCAAAGGAAAT
mW-box-pLacZ2μ-F	GGAGCCAGGAAAAGGAGCAAAAAAAAGCCGCCGCCGAGGAGACTCGAGGCATGTGCTCTGTATGTATA
mW-box-pLacZ2μ-R	TCTCCTCGGCGGCGGCTTTTTTTTGCTCCTTTTCCTGGCTCCGAATTCGATCCAATATCAAAGGAAAT
ZmRRS1B73-LUC-F	CGAGGTCGACGGTATCGATAAGCTTCCTGCGTGCGTTCCACCGTA
ZmRRS1B73-LUC-R	CTTTATGTTTTTGGCGTCTTCCATGGGCCTGACTGCAGCAACAAAG
ZmRRS1CML496-LUC-F	CGAGGTCGACGGTATCGATAAGCTTCCACGTCGCGGGATATTGGC
ZmRRS1CML496-LUC-R	CTTTATGTTTTTGGCGTCTTCCATGGGCCTGACTGCAGCAACAAAG
ZmWRKY44-HA-F	CTATTCTAGTCGACCTGCAGGGCCATTACGGCCATGACGATGGCGATGGCAAG
ZmWRKY44-HA-R	CCGAGCCACCGCCACCAGAGGCCGAGGCGGCCCCAAGCAGATCACTGTAATCGAAGTAGT
ZmWRKY44-GFP-F	CTATTCTAGTCGACCTGCAGGGCCATTACGGCCATGACGATGGCGATGGCAAG
ZmWRKY44-GFP-R	CCGAGCCACCGCCACCAGAGGCCGAGGCGGCCCCAAGCAGATCACTGTAATCGAAGTAGT
ZmRRS1B73-GFP-F	CTATTCTAGTCGACCTGCAGGGCCATTACGGCCATGGCATCAACCGTTACCTTC
ZmRRS1B73-GFP-R	CCCGAGCCACCGCCACCAGAGGCCGAGGCGGCCCCAACAGATGCAGCAGCTTCC
ZmRRS1CML496-GFP-F	CTATTCTAGTCGACCTGCAGGGCCATTACGGCCATGGCATCAACCGTTACCTTC
ZmRRS1CML496-GFP-R	CCCGAGCCACCGCCACCAGAGGCCGAGGCGGCCCCAACAGATGCAGCAGCTTCC
Probes sequence of EMSA
Probe primer name	Probe primer sequence (5'-3')
CGTCAA-Biotin	TCTCCTCGGCGGCGGCTTTTGACGGCTCCTTTTCCTGGCTCC
CGTCAA-Comp	TCTCCTCGGCGGCGGCTTTTGACGGCTCCTTTTCCTGGCTCC
AAAAAA-mBiotin	TCTCCTCGGCGGCGGCTTAAAAAAGCTCCTTTTCCTGGCTCC
gRNA sequence for ZmRRS1-CDS editing plants
gRNA name	gRNA sequence (5'-3')
gRNA	GGGATGACTCGCGATGACC

## Sheet: Table S10
Table S10. Overview of RNA-seq data.
Sample	Clean reads	Clean bases	Q30 rate(%)	GC(%)	Q20 rate(%)
OE-Mock-1	26638233	7945400958	93.48	52.79	97.87
OE-Mock-2	23371622	6961869130	93.52	53.1	97.88
OE-R. solani-1	21114816	6292581786	92.6	53.16	97.58
OE-R. solani-2	24412863	7286349394	93.28	53.05	97.79
WT-Mock-1	26160616	7790512654	93.73	52.45	97.95
WT-Mock-2	23801954	7082960040	93.64	52.74	97.92
WT-R. solani-1	24805043	7385367264	93.36	53.3	97.82
WT-R. solani-2	22993882	6851398414	93.16	52.17	97.76

[truncated: 1 more sheets: Table S11]
